# Supplementary material for: The species of Timarcha Samouelle, 1819 described by Linnaeus (Coleoptera, Chrysomelidae)
Source: Zookeys. 2020 Nov 5;986:55–80. doi: 10.3897/zookeys.986.57158 (PMC7661484; doi:10.3897/zookeys.986.57158)
Supplement: XML Treatment for Timarcha goettingensis [file zookeys.986.57158-treatment1.xml]

<!DOCTYPE tp:taxon-treatment
  PUBLIC "-//TaxonX//DTD Taxonomic Treatment Publishing DTD v0 20100105//EN" "tax-treatment-NSO.dtd">
<tp:taxon-treatment xmlns:tp="http://www.plazi.org/taxpub"><tp:treatment-meta><kwd-group><label>Taxon classification</label><kwd><named-content xmlns:xlink="http://www.w3.org/1999/xlink" content-type="kingdom">Animalia</named-content></kwd><kwd><named-content xmlns:xlink="http://www.w3.org/1999/xlink" content-type="order">Coleoptera</named-content></kwd><kwd><named-content xmlns:xlink="http://www.w3.org/1999/xlink" content-type="family">Chrysomelidae</named-content></kwd></kwd-group><mixed-citation publication-type="journal"><person-group><name><surname>Vela</surname><given-names>José Miguel</given-names></name><name><surname>Alonso-Zarazaga</surname><given-names>Miguel Ángel</given-names></name><name><surname>Daccordi</surname><given-names>Mauro</given-names></name></person-group><article-title>The species of <italic><tp:taxon-name><tp:taxon-name-part taxon-name-part-type="genus" reg="Timarcha">Timarcha</tp:taxon-name-part></tp:taxon-name></italic> Samouelle, 1819 described by Linnaeus (<tp:taxon-name><tp:taxon-name-part taxon-name-part-type="order">Coleoptera</tp:taxon-name-part></tp:taxon-name>, <tp:taxon-name><tp:taxon-name-part taxon-name-part-type="family">Chrysomelidae</tp:taxon-name-part></tp:taxon-name>)</article-title><source>Zookeys</source><day>05</day><month>11</month><year>2020</year><volume>986</volume><fpage>55</fpage><lpage>80</lpage><pub-id pub-id-type="doi">10.3897/zookeys.986.57158</pub-id></mixed-citation></tp:treatment-meta><tp:nomenclature><tp:taxon-name><object-id xmlns:xlink="http://www.w3.org/1999/xlink" content-type="arpha" xlink:type="simple">BEC2FA89-45DE-5AEC-8EFC-BCB7BDC112F2</object-id>
            <tp:taxon-name-part taxon-name-part-type="genus" reg="Timarcha">Timarcha</tp:taxon-name-part>
            <tp:taxon-name-part taxon-name-part-type="species" reg="goettingensis">goettingensis</tp:taxon-name-part>
          </tp:taxon-name><tp:taxon-authority>(Linnaeus, 1758)</tp:taxon-authority><xref ref-type="fig" rid="F1">Figures 1–4</xref><xref ref-type="fig" rid="F2">, 5–7</xref><tp:nomenclature-citation-list><tp:nomenclature-citation><tp:taxon-name>
                <tp:taxon-name-part taxon-name-part-type="genus" reg="Chrysomela">Chrysomela</tp:taxon-name-part> <tp:taxon-name-part taxon-name-part-type="species" reg="goettingensis">goettingensis</tp:taxon-name-part></tp:taxon-name><comment><xref ref-type="bibr" rid="B62">Linnaeus 1758</xref>: 368 (original description).</comment></tp:nomenclature-citation><tp:nomenclature-citation><tp:taxon-name>
                <tp:taxon-name-part taxon-name-part-type="genus" reg="Tenebrio">Tenebrio</tp:taxon-name-part> <tp:taxon-name-part taxon-name-part-type="species" reg="latipes">latipes</tp:taxon-name-part></tp:taxon-name><comment><xref ref-type="bibr" rid="B64">Linnaeus 1767</xref>: 678 (original description), syn. nov.</comment></tp:nomenclature-citation></tp:nomenclature-citation-list></tp:nomenclature><tp:treatment-sec sec-type="Type localities" id="SECID0EZGAE"><title>Type localities.</title><p><italic><tp:taxon-name><tp:taxon-name-part taxon-name-part-type="genus" reg="Chrysomela">Chrysomela</tp:taxon-name-part> <tp:taxon-name-part taxon-name-part-type="species" reg="goettingensis">goettingensis</tp:taxon-name-part></tp:taxon-name></italic>: “Germania”. <italic><tp:taxon-name><tp:taxon-name-part taxon-name-part-type="genus" reg="Tenebrio">Tenebrio</tp:taxon-name-part> <tp:taxon-name-part taxon-name-part-type="species" reg="latipes">latipes</tp:taxon-name-part></tp:taxon-name></italic>: “Africa” [type locality wrong].</p></tp:treatment-sec><tp:treatment-sec sec-type="type material" id="SECID0EVHAE"><title>Type material.</title><p><italic><tp:taxon-name><tp:taxon-name-part taxon-name-part-type="genus" reg="Chrysomela">Chrysomela</tp:taxon-name-part> <tp:taxon-name-part taxon-name-part-type="species" reg="goettingensis">goettingensis</tp:taxon-name-part></tp:taxon-name></italic>: not examined. The images of the <bold><italic>lectotype</italic></bold> (♂, presently designated, Fig. <xref ref-type="fig" rid="F1">1</xref>), labelled “<tp:taxon-name><tp:taxon-name-part taxon-name-part-type="genus" reg="Chrysomela"/><tp:taxon-name-part taxon-name-part-type="species" reg="goettingensis">goettingensis</tp:taxon-name-part></tp:taxon-name> [w, h, Linnaeus’ handwriting] // 4 [w, p]” (<abbrev xmlns:xlink="http://www.w3.org/1999/xlink" content-type="institution" xlink:title="The Linnean Collections of the Linnean Society, London" id="ABBRID0EWIAE" xlink:type="simple">LSUK</abbrev>, code LINN 5537), are available at <ext-link xmlns:xlink="http://www.w3.org/1999/xlink" xlink:type="simple" ext-link-type="uri" xlink:href="http://linnean-online.org/22922/">http://linnean-online.org/22922/</ext-link>.</p><p><italic><tp:taxon-name><tp:taxon-name-part taxon-name-part-type="genus" reg="Tenebrio">Tenebrio</tp:taxon-name-part> <tp:taxon-name-part taxon-name-part-type="species" reg="latipes">latipes</tp:taxon-name-part></tp:taxon-name></italic>: <bold><italic>Lectotype</italic></bold> (♀, presently designated, Fig. <xref ref-type="fig" rid="F1">2</xref>): “LSL INS 6579 [p] // <tp:taxon-name><tp:taxon-name-part taxon-name-part-type="genus" reg="Tenebrio"/><tp:taxon-name-part taxon-name-part-type="species" reg="latipes">latipes</tp:taxon-name-part></tp:taxon-name> [h, Linnaeus’ handwriting] // 30” (<abbrev xmlns:xlink="http://www.w3.org/1999/xlink" content-type="institution" xlink:title="The Linnean Collections of the Linnean Society, London" id="ABBRID0E4JAE" xlink:type="simple">LSUK</abbrev>, code LINN 6579). Examined by one of us (MAAZ), images are also available at <ext-link xmlns:xlink="http://www.w3.org/1999/xlink" xlink:type="simple" ext-link-type="uri" xlink:href="http://linnean-online.org/23904/">http://linnean-online.org/23904/</ext-link>.</p></tp:treatment-sec><tp:treatment-sec sec-type="comments" id="SECID0EHKAE"><title>Comments.</title><p>In the Linnean collections there are two different species under <italic><tp:taxon-name><tp:taxon-name-part taxon-name-part-type="genus" reg="Chrysomela">Chrysomela</tp:taxon-name-part> <tp:taxon-name-part taxon-name-part-type="species" reg="goettingensis">goettingensis</tp:taxon-name-part></tp:taxon-name></italic>. One of them, specimen LINN 5537 labelled “<tp:taxon-name><tp:taxon-name-part taxon-name-part-type="genus" reg="Chrysomela"/><tp:taxon-name-part taxon-name-part-type="species" reg="goettingensis">goettingensis</tp:taxon-name-part></tp:taxon-name>” [w, h, Linnaeus’ handwriting] (<ext-link xmlns:xlink="http://www.w3.org/1999/xlink" xlink:type="simple" ext-link-type="uri" xlink:href="http://linnean-online.org/22922/">http://linnean-online.org/22922/</ext-link>), is the lectotype of <italic><tp:taxon-name><tp:taxon-name-part taxon-name-part-type="genus" reg="Chrysomela">Chrysomela</tp:taxon-name-part> <tp:taxon-name-part taxon-name-part-type="species" reg="goettingensis">goettingensis</tp:taxon-name-part></tp:taxon-name></italic> Linnaeus, 1758: 368 (presently in <italic><tp:taxon-name><tp:taxon-name-part taxon-name-part-type="genus" reg="Timarcha">Timarcha</tp:taxon-name-part></tp:taxon-name></italic>, Fig. <xref ref-type="fig" rid="F1">1</xref>). The other species have the codes LINN 5536 (labelled “<tp:taxon-name><tp:taxon-name-part taxon-name-part-type="genus" reg="Chrysomela"/><tp:taxon-name-part taxon-name-part-type="species" reg="goettingensis">goettingensis</tp:taxon-name-part></tp:taxon-name>” [w, h, Linnaeus’ handwriting]) (<ext-link xmlns:xlink="http://www.w3.org/1999/xlink" xlink:type="simple" ext-link-type="uri" xlink:href="http://linnean-online.org/22921/">http://linnean-online.org/22921/</ext-link>), LINN 5538 (no labelled) (<ext-link xmlns:xlink="http://www.w3.org/1999/xlink" xlink:type="simple" ext-link-type="uri" xlink:href="http://linnean-online.org/22923/">http://linnean-online.org/22923/</ext-link>), LINN 5539 (no labelled) (<ext-link xmlns:xlink="http://www.w3.org/1999/xlink" xlink:type="simple" ext-link-type="uri" xlink:href="http://linnean-online.org/22924/">http://linnean-online.org/22924/</ext-link>), and are to be considered syntypes of <italic><tp:taxon-name><tp:taxon-name-part taxon-name-part-type="genus" reg="Chrysomela">Chrysomela</tp:taxon-name-part> <tp:taxon-name-part taxon-name-part-type="species" reg="goettingensis">goettingensis</tp:taxon-name-part></tp:taxon-name></italic> Linnaeus, 1760: 160, although this species is currently known as <italic><tp:taxon-name><tp:taxon-name-part taxon-name-part-type="genus" reg="Chrysolina">Chrysolina</tp:taxon-name-part> <tp:taxon-name-part taxon-name-part-type="species" reg="sturmi">sturmi</tp:taxon-name-part></tp:taxon-name></italic> (Westhoff 1882: 268) (see <xref ref-type="bibr" rid="B106">Waterhouse 1864</xref>: 18; <xref ref-type="bibr" rid="B108">Weise 1916</xref>: 96; <xref ref-type="bibr" rid="B9">Bieńkowski 2001</xref>: 162). An additional specimen, LINN 5540 (<ext-link xmlns:xlink="http://www.w3.org/1999/xlink" xlink:type="simple" ext-link-type="uri" xlink:href="http://linnean-online.org/22925/">http://linnean-online.org/22925/</ext-link>), is also the latter species but cannot be a syntype because it comes from Fenwick Skrimshire, who was born after the publication of Linnaeus’s work.</p><p>Authors such as <xref ref-type="bibr" rid="B108">Weise (1916</xref>: 207), <xref ref-type="bibr" rid="B110">Winkler (1930</xref>: 1298), <xref ref-type="bibr" rid="B3">Bechynĕ (1945a</xref>: 103, <xref ref-type="bibr" rid="B6">1947a</xref>: 59, <xref ref-type="bibr" rid="B8">1948</xref>: 50), <xref ref-type="bibr" rid="B47">Jolivet (1967a</xref>: 225); <xref ref-type="bibr" rid="B105">Warchałowski (2010</xref>: 629), and <xref ref-type="bibr" rid="B35">Gómez-Zurita and Kippenberg (2010</xref>: 440 (pars)) have identified as “<italic><tp:taxon-name><tp:taxon-name-part taxon-name-part-type="genus" reg="Timarcha">Timarcha</tp:taxon-name-part> <tp:taxon-name-part taxon-name-part-type="species" reg="latipes">latipes</tp:taxon-name-part></tp:taxon-name></italic> (Linnaeus)” specimens belonging to <italic><tp:taxon-name><tp:taxon-name-part taxon-name-part-type="genus" reg="Tenebrio">T.</tp:taxon-name-part> <tp:taxon-name-part taxon-name-part-type="species" reg="punctella">punctella</tp:taxon-name-part></tp:taxon-name></italic> Marseul, 1871 species group (Daccordi and Vela unpubl. data). However, the original description of <italic><tp:taxon-name><tp:taxon-name-part taxon-name-part-type="genus" reg="Tenebrio">Tenebrio</tp:taxon-name-part> <tp:taxon-name-part taxon-name-part-type="species" reg="latipes">latipes</tp:taxon-name-part></tp:taxon-name></italic> Linnaeus, 1767 clearly says that it is half the size of <italic><tp:taxon-name><tp:taxon-name-part taxon-name-part-type="genus" reg="Tenebrio">T.</tp:taxon-name-part> <tp:taxon-name-part taxon-name-part-type="species" reg="laevigata">laevigata</tp:taxon-name-part></tp:taxon-name></italic>. In fact, the lectotype of <italic><tp:taxon-name><tp:taxon-name-part taxon-name-part-type="genus" reg="Tenebrio">T.</tp:taxon-name-part> <tp:taxon-name-part taxon-name-part-type="species" reg="latipes">latipes</tp:taxon-name-part></tp:taxon-name></italic> measures 8.4 mm (Fig. <xref ref-type="fig" rid="F1">2</xref>), obviously much smaller than <italic><tp:taxon-name><tp:taxon-name-part taxon-name-part-type="genus" reg="Tenebrio">T.</tp:taxon-name-part> <tp:taxon-name-part taxon-name-part-type="species" reg="punctella">punctella</tp:taxon-name-part></tp:taxon-name></italic> or species similar to it from North Africa. The type locality “Africa” given by Linnaeus (1867) for <italic><tp:taxon-name><tp:taxon-name-part taxon-name-part-type="genus" reg="Tenebrio">T.</tp:taxon-name-part> <tp:taxon-name-part taxon-name-part-type="species" reg="latipes">latipes</tp:taxon-name-part></tp:taxon-name></italic> is incorrect.</p></tp:treatment-sec><tp:treatment-sec sec-type="diagnosis" id="SECID0EORAE"><title>Diagnosis.</title><p>Males: 7.4–12.6 mm (lectotype of <italic><tp:taxon-name><tp:taxon-name-part taxon-name-part-type="genus" reg="Timarcha">T.</tp:taxon-name-part> <tp:taxon-name-part taxon-name-part-type="species" reg="goettingensis">goettingensis</tp:taxon-name-part></tp:taxon-name></italic>: 8.7 mm; Fig. <xref ref-type="fig" rid="F1">1</xref>); females: 8.4–14.5 mm (lectotype of <italic><tp:taxon-name><tp:taxon-name-part taxon-name-part-type="genus" reg="Tenebrio">T.</tp:taxon-name-part> <tp:taxon-name-part taxon-name-part-type="species" reg="latipes">latipes</tp:taxon-name-part></tp:taxon-name></italic> is an unextended specimen measuring 8.4 mm; Fig. <xref ref-type="fig" rid="F1">2</xref>). Black or black with bluish luster (Fig. <xref ref-type="fig" rid="F1">3</xref>). Highly variable species in brightness, puncturation, form of the pronotum and elytra, and size. Sides of the pronotum regularly, slightly curved or almost straight, with the widest point in the basal third or at base, never cordiform, completely margined or with lateral margins obliterated at different extent (Fig. <xref ref-type="fig" rid="F1">4</xref>). Puncturation on the pronotum and elytra dense, regular, heavily or weakly marked, usually stronger on the elytra, not or conspicuously vermiculated (Figs <xref ref-type="fig" rid="F1">3</xref>, <xref ref-type="fig" rid="F1">4</xref>). Mesoventrite variable with apophysis a bit prominent, slightly forked, or more or less emarginated or almost straight, never clearly bituberculated. Vestiture of the female tarsi: (1, 1, 1/3–3/4; 1, 1, 1/3–3/4; 1, 4/5–1, 1/2–3/4). The aedeagus is slender and progressively narrowed towards the apex in dorsal view and regularly curved in side view (Fig. <xref ref-type="fig" rid="F2">5</xref>). Sclerites of the internal sac of the aedeagus (Fig. <xref ref-type="fig" rid="F2">6</xref>) with a paired phanera in romboid form, which is an important diagnostic character to separate this from other closely related species. The inflated endophallus of an approximate locotype (coming near Göttinga in central Germany) (Fig. <xref ref-type="fig" rid="F2">7</xref>) is shown. A number of species and subspecies, whose taxonomical rank has yet to be studied, have been described in association with this species (<xref ref-type="bibr" rid="B109">Winkelman and Debreuil 2008</xref>; <xref ref-type="bibr" rid="B105">Warchałowski 2010</xref>; <xref ref-type="bibr" rid="B35">Gómez-Zurita and Kippenberg 2010</xref>).</p><fig id="F1" position="float" orientation="portrait"><object-id xmlns:xlink="http://www.w3.org/1999/xlink" content-type="doi" xlink:type="simple">10.3897/zookeys.986.57158.figures1-4</object-id><object-id xmlns:xlink="http://www.w3.org/1999/xlink" content-type="arpha" xlink:type="simple">F382DC68-0389-5C25-8BE1-F261819588EE</object-id><label>Figures 1–4.</label><caption><p><italic><tp:taxon-name><tp:taxon-name-part taxon-name-part-type="genus" reg="Timarcha">Timarcha</tp:taxon-name-part> <tp:taxon-name-part taxon-name-part-type="species" reg="goettingensis">goettingensis</tp:taxon-name-part></tp:taxon-name></italic><bold>1</bold> lectotypus of <italic><tp:taxon-name><tp:taxon-name-part taxon-name-part-type="genus" reg="Chrysomela">Chrysomela</tp:taxon-name-part> <tp:taxon-name-part taxon-name-part-type="species" reg="goettingensis">goettingensis</tp:taxon-name-part></tp:taxon-name></italic> in dorsal (<bold>a</bold>) and side (<bold>b</bold>) view, and label (<bold>c</bold>) (photos provided by The Linnean Society, with permission to reproduce <bold>2</bold> lectotypus of <italic><tp:taxon-name><tp:taxon-name-part taxon-name-part-type="genus" reg="Tenebrio">Tenebrio</tp:taxon-name-part> <tp:taxon-name-part taxon-name-part-type="species" reg="latipes">latipes</tp:taxon-name-part></tp:taxon-name></italic> in dorsal (<bold>a</bold>) and side (<bold>b</bold>) view, lateral side of pronotum (<bold>c</bold>), underside of third metatarsomere (<bold>d</bold>), and label (<bold>e</bold>) (photos by Alonso Zarazaga and Ren Li, with permission to reproduce from The Linnean Society) <bold>3</bold> male habitus from Germany, Frankenhausen (<bold>a</bold>) and Germany, Erfurt (<bold>b</bold>) <bold>4</bold> pronota of males from France, Lozère (<bold>a</bold>), Germany, Bad Frankenhausen (<bold>b</bold>) and Germany, Erfurt (<bold>c</bold>).</p></caption><graphic xmlns:xlink="http://www.w3.org/1999/xlink" xlink:href="zookeys-986-055-g001.jpg" position="float" orientation="portrait" xlink:type="simple" id="oo_471897.jpg"><uri content-type="original_file" xlink:type="simple">https://binary.pensoft.net/fig/471897</uri></graphic></fig></tp:treatment-sec><tp:treatment-sec sec-type="distribution" id="SECID0EKWAE"><title>Distribution.</title><p>Most of Europe, from northern Spain to European Russia, and reaching Great Britain and Sweden (<xref ref-type="bibr" rid="B35">Gómez-Zurita and Kippenberg 2010</xref>)</p></tp:treatment-sec><tp:treatment-sec sec-type="host" id="SECID0EUWAE"><title>Host plants.</title><p><italic><tp:taxon-name><tp:taxon-name-part taxon-name-part-type="genus" reg="Scabiosa">Scabiosa</tp:taxon-name-part> <tp:taxon-name-part taxon-name-part-type="species" reg="atropurpurea">atropurpurea</tp:taxon-name-part></tp:taxon-name></italic> L. (= <italic><tp:taxon-name><tp:taxon-name-part taxon-name-part-type="genus" reg="Scabiosa">S.</tp:taxon-name-part> <tp:taxon-name-part taxon-name-part-type="species" reg="maritima">maritima</tp:taxon-name-part></tp:taxon-name></italic> L.) (<tp:taxon-name><tp:taxon-name-part taxon-name-part-type="family">Caprifoliaceae</tp:taxon-name-part></tp:taxon-name>); <italic><tp:taxon-name><tp:taxon-name-part taxon-name-part-type="genus" reg="Plantago">Plantago</tp:taxon-name-part> <tp:taxon-name-part taxon-name-part-type="species" reg="lanceolata">lanceolata</tp:taxon-name-part></tp:taxon-name></italic> L., <italic><tp:taxon-name><tp:taxon-name-part taxon-name-part-type="genus" reg="Plantago">P.</tp:taxon-name-part> <tp:taxon-name-part taxon-name-part-type="species" reg="coronopus">coronopus</tp:taxon-name-part></tp:taxon-name></italic> L. (<tp:taxon-name><tp:taxon-name-part taxon-name-part-type="family">Plantaginaceae</tp:taxon-name-part></tp:taxon-name>), <italic><tp:taxon-name><tp:taxon-name-part taxon-name-part-type="genus" reg="Cruciata">Cruciata</tp:taxon-name-part> <tp:taxon-name-part taxon-name-part-type="species" reg="laevipes">laevipes</tp:taxon-name-part></tp:taxon-name></italic> Opiz, <italic><tp:taxon-name><tp:taxon-name-part taxon-name-part-type="genus" reg="Galium">Galium</tp:taxon-name-part> <tp:taxon-name-part taxon-name-part-type="species" reg="aparine">aparine</tp:taxon-name-part></tp:taxon-name></italic> L., <italic><tp:taxon-name><tp:taxon-name-part taxon-name-part-type="genus" reg="Galium">G.</tp:taxon-name-part> <tp:taxon-name-part taxon-name-part-type="species" reg="arenarium">arenarium</tp:taxon-name-part></tp:taxon-name></italic> Loisel., <italic><tp:taxon-name><tp:taxon-name-part taxon-name-part-type="genus" reg="Galium">G.</tp:taxon-name-part> <tp:taxon-name-part taxon-name-part-type="species" reg="mollugo">mollugo</tp:taxon-name-part></tp:taxon-name></italic> L., <italic><tp:taxon-name><tp:taxon-name-part taxon-name-part-type="genus" reg="Galium">G.</tp:taxon-name-part> <tp:taxon-name-part taxon-name-part-type="species" reg="odoratum">odoratum</tp:taxon-name-part></tp:taxon-name></italic> (L.) Scop. (= <italic><tp:taxon-name><tp:taxon-name-part taxon-name-part-type="genus" reg="Asperula">Asperula</tp:taxon-name-part> <tp:taxon-name-part taxon-name-part-type="species" reg="odorata">odorata</tp:taxon-name-part></tp:taxon-name></italic> L.), <italic><tp:taxon-name><tp:taxon-name-part taxon-name-part-type="genus" reg="Galium">G.</tp:taxon-name-part> <tp:taxon-name-part taxon-name-part-type="species" reg="saxatile">saxatile</tp:taxon-name-part></tp:taxon-name></italic> L., <italic><tp:taxon-name><tp:taxon-name-part taxon-name-part-type="genus" reg="Galium">G.</tp:taxon-name-part> <tp:taxon-name-part taxon-name-part-type="species" reg="uliginosum">uliginosum</tp:taxon-name-part></tp:taxon-name></italic> L., <italic><tp:taxon-name><tp:taxon-name-part taxon-name-part-type="genus" reg="Galium">G.</tp:taxon-name-part> <tp:taxon-name-part taxon-name-part-type="species" reg="verum">verum</tp:taxon-name-part></tp:taxon-name></italic> L., <italic><tp:taxon-name><tp:taxon-name-part taxon-name-part-type="genus" reg="Rubia">Rubia</tp:taxon-name-part> <tp:taxon-name-part taxon-name-part-type="species" reg="peregrina">peregrina</tp:taxon-name-part></tp:taxon-name></italic> L. (<tp:taxon-name><tp:taxon-name-part taxon-name-part-type="family">Rubiaceae</tp:taxon-name-part></tp:taxon-name>) (<xref ref-type="bibr" rid="B52">Jolivet and Petitpierre 1973</xref>; <xref ref-type="bibr" rid="B109">Winkelman and Debreuil 2008</xref>; <xref ref-type="bibr" rid="B102">Tiberghien 2016</xref>).</p><fig id="F2" position="float" orientation="portrait"><object-id xmlns:xlink="http://www.w3.org/1999/xlink" content-type="doi" xlink:type="simple">10.3897/zookeys.986.57158.figures5-7</object-id><object-id xmlns:xlink="http://www.w3.org/1999/xlink" content-type="arpha" xlink:type="simple">95FD47E1-430F-58F4-9D30-AC41496BF9A2</object-id><label>Figures 5–7.</label><caption><p><italic><tp:taxon-name><tp:taxon-name-part taxon-name-part-type="genus" reg="Timarcha">Timarcha</tp:taxon-name-part> <tp:taxon-name-part taxon-name-part-type="species" reg="goettingensis">goettingensis</tp:taxon-name-part></tp:taxon-name></italic><bold>5</bold> aedeagi of Germany, Erfurt in dorsal (<bold>a</bold>) and side view (<bold>b</bold>) and Germany, Bad Frankenhausen in dorsal (<bold>c</bold>) and side (<bold>d</bold>) view <bold>6</bold> sclerite of the endophallus from Germany, Bad Frankenhausen, in dorsolateral view (taken from <xref ref-type="bibr" rid="B19">Daccordi et al. 2020</xref>) <bold>7</bold> everted endophallus from Germany, Frankenhausen in dorsal (<bold>a</bold>) and side (<bold>b</bold>) view (taken from <xref ref-type="bibr" rid="B19">Daccordi et al. 2020</xref>). Scale bars: 1 mm (<bold>5</bold>), 0.5 mm (<bold>6</bold>).</p></caption><graphic xmlns:xlink="http://www.w3.org/1999/xlink" xlink:href="zookeys-986-055-g002.jpg" position="float" orientation="portrait" xlink:type="simple" id="oo_471898.jpg"><uri content-type="original_file" xlink:type="simple">https://binary.pensoft.net/fig/471898</uri></graphic></fig></tp:treatment-sec><ref-list><ref id="B19"><mixed-citation xmlns:xlink="http://www.w3.org/1999/xlink" xlink:type="simple"><person-group><name name-style="western"><surname>Daccordi</surname><given-names>M</given-names></name><name name-style="western"><surname>Bollino</surname><given-names>M</given-names></name><name name-style="western"><surname>Vela</surname><given-names>JM</given-names></name></person-group> (<year>2020</year>) <article-title>Some techniques for the study of useful characters in the taxonomy of the genus <italic><tp:taxon-name><tp:taxon-name-part taxon-name-part-type="genus">Timarcha</tp:taxon-name-part></tp:taxon-name></italic> Samouelle, 1819 (<tp:taxon-name><tp:taxon-name-part taxon-name-part-type="order">Coleoptera</tp:taxon-name-part></tp:taxon-name>, <tp:taxon-name><tp:taxon-name-part taxon-name-part-type="family">Chrysomelidae</tp:taxon-name-part></tp:taxon-name>).</article-title><source>European Journal of Taxonomy</source><volume>630</volume>: <fpage>1</fpage>–<lpage>14</lpage>. <ext-link xlink:type="simple" ext-link-type="doi" xlink:href="10.5852/ejt.2020.630">https://doi.org/10.5852/ejt.2020.630</ext-link></mixed-citation></ref><ref id="B62"><mixed-citation xmlns:xlink="http://www.w3.org/1999/xlink" xlink:type="simple"><person-group><name name-style="western"><surname>Linnaeus</surname><given-names>C</given-names></name></person-group> (<year>1758</year>) <source>Systema Naturae per Regna Tria Naturae, Secundum Clases, Ordines, Genera, Species, cum Characteribus, Differentiis, Synonymies, Locis. Tomus I. Editio decima, reformata.</source><publisher-name>Impensis Direct</publisher-name>, <publisher-loc>Laurentii Salvii, Holmiae</publisher-loc>, <size units="page">824 pp</size>. <ext-link xlink:type="simple" ext-link-type="uri" xlink:href="https://www.biodiversitylibrary.org/page/726886">https://www.biodiversitylibrary.org/page/726886</ext-link></mixed-citation></ref><ref id="B64"><mixed-citation xmlns:xlink="http://www.w3.org/1999/xlink" xlink:type="simple"><person-group><name name-style="western"><surname>Linnaeus</surname><given-names>C</given-names></name></person-group> (<year>1767</year>) Systema Naturae per regna tria naturae, secundum classes, ordines, genera, species, cum characteribus diferentiis, synonymis, locis. Editio duodecima, reformata. Tomus I, Pars II. Laurentii Salvii, Holmiae, [2] + 533–1327 + [37] pp. <ext-link xlink:type="simple" ext-link-type="uri" xlink:href="https://www.biodiversitylibrary.org/page/57766250">https://www.biodiversitylibrary.org/page/57766250</ext-link></mixed-citation></ref><ref id="B106"><mixed-citation xmlns:xlink="http://www.w3.org/1999/xlink" xlink:type="simple"><person-group><name name-style="western"><surname>Waterhouse</surname><given-names>GR</given-names></name></person-group> (<year>1864</year>) Notes on <tp:taxon-name><tp:taxon-name-part taxon-name-part-type="family">Chrysomelidae</tp:taxon-name-part></tp:taxon-name> in the Linnaean and Banksian collections. Transactions of the Entomological Society of London (3<sup>rd</sup> series) 1(1): 18–28.</mixed-citation></ref><ref id="B108"><mixed-citation xmlns:xlink="http://www.w3.org/1999/xlink" xlink:type="simple"><person-group><name name-style="western"><surname>Weise</surname><given-names>J</given-names></name></person-group> (<year>1916</year>) <source><tp:taxon-name><tp:taxon-name-part taxon-name-part-type="family">Chrysomelidae</tp:taxon-name-part></tp:taxon-name><tp:taxon-name><tp:taxon-name-part taxon-name-part-type="subfamily">Chrysomelinae</tp:taxon-name-part></tp:taxon-name>, pars 69. In: Schenkling S (Ed.) Coleopterorum Catalogus. W.</source><publisher-name>Junk</publisher-name>, <publisher-loc>Berlin</publisher-loc>, <size units="page">255 pp</size>.</mixed-citation></ref><ref id="B9"><mixed-citation xmlns:xlink="http://www.w3.org/1999/xlink" xlink:type="simple"><person-group><name name-style="western"><surname>Bieńkowski</surname><given-names>A</given-names></name></person-group> (<year>2001</year>) <article-title>A study on the genus <italic><tp:taxon-name><tp:taxon-name-part taxon-name-part-type="genus">Chrysolina</tp:taxon-name-part></tp:taxon-name></italic> Motschulsky, 1860, with a checklist of all the described subgenera, species, subspecies, and synonyms (<tp:taxon-name><tp:taxon-name-part taxon-name-part-type="order">Coleoptera</tp:taxon-name-part></tp:taxon-name>: <tp:taxon-name><tp:taxon-name-part taxon-name-part-type="family">Chrysomelidae</tp:taxon-name-part></tp:taxon-name>: <tp:taxon-name><tp:taxon-name-part taxon-name-part-type="subfamily">Chrysomelinae</tp:taxon-name-part></tp:taxon-name>).</article-title><source>Genus</source><volume>12</volume>(<issue>2</issue>): <fpage>105</fpage>–<lpage>235</lpage>.</mixed-citation></ref><ref id="B110"><mixed-citation xmlns:xlink="http://www.w3.org/1999/xlink" xlink:type="simple"><person-group><name name-style="western"><surname>Winkler</surname><given-names>A</given-names></name></person-group> (<year>1930</year>) Catalogus Coleopterorum Regiones Palaearcticae. Albert Winkler, Wien, 1265–1392.</mixed-citation></ref><ref id="B3"><mixed-citation xmlns:xlink="http://www.w3.org/1999/xlink" xlink:type="simple"><person-group><name name-style="western"><surname>Bechynĕ</surname><given-names>J</given-names></name></person-group> (<year>1945a</year>) <article-title>De sectionis <italic><tp:taxon-name><tp:taxon-name-part taxon-name-part-type="genus">Timarchae</tp:taxon-name-part> <tp:taxon-name-part taxon-name-part-type="species">latipes</tp:taxon-name-part></tp:taxon-name></italic> Linn. speciebus (Col. Phytoph. <tp:taxon-name><tp:taxon-name-part taxon-name-part-type="family">Chrysomelidae</tp:taxon-name-part></tp:taxon-name>).</article-title><source>Časopis Československé Společnosti Entomologické</source><volume>42</volume>: <fpage>101</fpage>–<lpage>103</lpage>.</mixed-citation></ref><ref id="B6"><mixed-citation xmlns:xlink="http://www.w3.org/1999/xlink" xlink:type="simple"><person-group><name name-style="western"><surname>Bechynĕ</surname><given-names>J</given-names></name></person-group> (<year>1947a</year>) <article-title>Notulae ad cognitionem generis <italic><tp:taxon-name><tp:taxon-name-part taxon-name-part-type="genus">Timarcha</tp:taxon-name-part></tp:taxon-name></italic> Latr. VIII (Col. Phytoph. <tp:taxon-name><tp:taxon-name-part taxon-name-part-type="family">Chrysomelidae</tp:taxon-name-part></tp:taxon-name>).</article-title><source>Acta Entomologica Musei Nationalis Pragae</source><volume>25</volume>: <fpage>55</fpage>–<lpage>61</lpage>.</mixed-citation></ref><ref id="B8"><mixed-citation xmlns:xlink="http://www.w3.org/1999/xlink" xlink:type="simple"><person-group><name name-style="western"><surname>Bechynĕ</surname><given-names>J</given-names></name></person-group> (<year>1948</year>) Contribution à la connaissance du genre <italic><tp:taxon-name><tp:taxon-name-part taxon-name-part-type="genus">Timarcha</tp:taxon-name-part></tp:taxon-name></italic> Latr. 12: études phylogénétiques et zoogéographiques (Col. <tp:taxon-name><tp:taxon-name-part taxon-name-part-type="clade">Phytophaga</tp:taxon-name-part></tp:taxon-name>, <tp:taxon-name><tp:taxon-name-part taxon-name-part-type="family">Chrysomelidae</tp:taxon-name-part></tp:taxon-name>). Sborník Národního Musea v Praze 4B(2): 1–62.</mixed-citation></ref><ref id="B47"><mixed-citation xmlns:xlink="http://www.w3.org/1999/xlink" xlink:type="simple"><person-group><name name-style="western"><surname>Jolivet</surname><given-names>P</given-names></name></person-group> (<year>1967a</year>) <article-title>Notes écologiques sur les <italic><tp:taxon-name><tp:taxon-name-part taxon-name-part-type="genus">Timarcha</tp:taxon-name-part></tp:taxon-name></italic> tuniso-lybiens (Col. <tp:taxon-name><tp:taxon-name-part taxon-name-part-type="family">Chrysomelidae</tp:taxon-name-part></tp:taxon-name>).</article-title><source>Bulletin de la Societé entomologique de France</source><volume>72</volume>: <fpage>224</fpage>–<lpage>239</lpage>.</mixed-citation></ref><ref id="B105"><mixed-citation xmlns:xlink="http://www.w3.org/1999/xlink" xlink:type="simple"><person-group><name name-style="western"><surname>Warchałowski</surname><given-names>A</given-names></name></person-group> (<year>2010</year>) <source>The Palaearctic <tp:taxon-name><tp:taxon-name-part taxon-name-part-type="family">Chrysomelidae</tp:taxon-name-part></tp:taxon-name>. Identification Keys.</source><publisher-name>Natura Optima Dux Foundation</publisher-name>, <publisher-loc>Warszawa, 2 vols</publisher-loc>, <size units="page">1211 pp</size>.</mixed-citation></ref><ref id="B35"><mixed-citation xmlns:xlink="http://www.w3.org/1999/xlink" xlink:type="simple"><person-group><name name-style="western"><surname>Gómez-Zurita</surname><given-names>J</given-names></name><name name-style="western"><surname>Kippenberg</surname><given-names>H</given-names></name></person-group> (<year>2010</year>) <article-title><tp:taxon-name><tp:taxon-name-part taxon-name-part-type="subfamily">Chrysomelinae</tp:taxon-name-part></tp:taxon-name>, tribe <tp:taxon-name><tp:taxon-name-part taxon-name-part-type="tribe">Timarchini</tp:taxon-name-part></tp:taxon-name>.</article-title> In: <person-group><name name-style="western"><surname>Löbl</surname><given-names>I</given-names></name><name name-style="western"><surname>Smetana</surname><given-names>A</given-names></name></person-group> (<role>Eds</role>) <issue-title>Catalogue of Palaearctic Coleoptera: Chrysomeloidea (Vol.</issue-title><source>6). Apollo Books, Stenstrup</source>, <fpage>437</fpage>–<lpage>443</lpage>.</mixed-citation></ref><ref id="B109"><mixed-citation xmlns:xlink="http://www.w3.org/1999/xlink" xlink:type="simple"><person-group><name name-style="western"><surname>Winkelman</surname><given-names>J</given-names></name><name name-style="western"><surname>Debreuil</surname><given-names>M</given-names></name></person-group> (<year>2008</year>) <source>Les <tp:taxon-name><tp:taxon-name-part taxon-name-part-type="subfamily">Chrysomelinae</tp:taxon-name-part></tp:taxon-name> de France (Col. <tp:taxon-name><tp:taxon-name-part taxon-name-part-type="family">Chrysomelidae</tp:taxon-name-part></tp:taxon-name>).</source><publisher-name>Association des Coléoptéristes Amateurs du Sud de la Fran ce</publisher-name>, <publisher-loc>Supplément Rutilans, Villelongue-dels-Monts</publisher-loc>, <size units="page">188 pp</size>.</mixed-citation></ref><ref id="B52"><mixed-citation xmlns:xlink="http://www.w3.org/1999/xlink" xlink:type="simple"><person-group><name name-style="western"><surname>Jolivet</surname><given-names>P</given-names></name><name name-style="western"><surname>Petitpierre</surname><given-names>E</given-names></name></person-group> (<year>1973</year>) <article-title>Plantes-hôtes connues de <italic><tp:taxon-name><tp:taxon-name-part taxon-name-part-type="genus">Timarcha</tp:taxon-name-part></tp:taxon-name></italic> Latreille (Col. Chrys.). Quelques considérations sur les raisons possibles du trophisme sélectif.</article-title><source>Bulletin de la Societé Entomologique de France</source><volume>78</volume>(<issue>1–2</issue>): <fpage>9</fpage>–<lpage>25</lpage>.</mixed-citation></ref><ref id="B102"><mixed-citation xmlns:xlink="http://www.w3.org/1999/xlink" xlink:type="simple"><person-group><name name-style="western"><surname>Tiberghien</surname><given-names>G</given-names></name></person-group> (<year>2016</year>) <article-title>Observations biologiques sur les <tp:taxon-name><tp:taxon-name-part taxon-name-part-type="subfamily">Chrysomelinae</tp:taxon-name-part></tp:taxon-name>: nouvelle contribution pour les <italic><tp:taxon-name><tp:taxon-name-part taxon-name-part-type="genus">Timarcha</tp:taxon-name-part></tp:taxon-name></italic> (<tp:taxon-name><tp:taxon-name-part taxon-name-part-type="order">Coleoptera</tp:taxon-name-part></tp:taxon-name>, <tp:taxon-name><tp:taxon-name-part taxon-name-part-type="family">Chrysomelidae</tp:taxon-name-part></tp:taxon-name>).</article-title><source>Le Coléoptériste</source><volume>19</volume>(<issue>1</issue>): <fpage>39</fpage>–<lpage>45</lpage>.</mixed-citation></ref></ref-list></tp:taxon-treatment>
