# Supplementary material for: The species of Timarcha Samouelle, 1819 described by Linnaeus (Coleoptera, Chrysomelidae)
Source: Zookeys. 2020 Nov 5;986:55–80. doi: 10.3897/zookeys.986.57158 (PMC7661484; doi:10.3897/zookeys.986.57158)
Supplement: XML Treatment for Timarcha balearica [file zookeys.986.57158-treatment2.xml]

<!DOCTYPE tp:taxon-treatment
  PUBLIC "-//TaxonX//DTD Taxonomic Treatment Publishing DTD v0 20100105//EN" "tax-treatment-NSO.dtd">
<tp:taxon-treatment xmlns:tp="http://www.plazi.org/taxpub"><tp:treatment-meta><kwd-group><label>Taxon classification</label><kwd><named-content xmlns:xlink="http://www.w3.org/1999/xlink" content-type="kingdom">Animalia</named-content></kwd><kwd><named-content xmlns:xlink="http://www.w3.org/1999/xlink" content-type="order">Coleoptera</named-content></kwd><kwd><named-content xmlns:xlink="http://www.w3.org/1999/xlink" content-type="family">Chrysomelidae</named-content></kwd></kwd-group><mixed-citation publication-type="journal"><person-group><name><surname>Vela</surname><given-names>José Miguel</given-names></name><name><surname>Alonso-Zarazaga</surname><given-names>Miguel Ángel</given-names></name><name><surname>Daccordi</surname><given-names>Mauro</given-names></name></person-group><article-title>The species of <italic><tp:taxon-name><tp:taxon-name-part taxon-name-part-type="genus" reg="Timarcha">Timarcha</tp:taxon-name-part></tp:taxon-name></italic> Samouelle, 1819 described by Linnaeus (<tp:taxon-name><tp:taxon-name-part taxon-name-part-type="order">Coleoptera</tp:taxon-name-part></tp:taxon-name>, <tp:taxon-name><tp:taxon-name-part taxon-name-part-type="family">Chrysomelidae</tp:taxon-name-part></tp:taxon-name>)</article-title><source>Zookeys</source><day>05</day><month>11</month><year>2020</year><volume>986</volume><fpage>55</fpage><lpage>80</lpage><pub-id pub-id-type="doi">10.3897/zookeys.986.57158</pub-id></mixed-citation></tp:treatment-meta><tp:nomenclature><tp:taxon-name><object-id xmlns:xlink="http://www.w3.org/1999/xlink" content-type="arpha" xlink:type="simple">42AE1909-04C7-5EE1-9E36-67415479466E</object-id>
            <tp:taxon-name-part taxon-name-part-type="genus" reg="Timarcha">Timarcha</tp:taxon-name-part>
            <tp:taxon-name-part taxon-name-part-type="species" reg="balearica">balearica</tp:taxon-name-part>
          </tp:taxon-name><tp:taxon-authority>Gory, 1833</tp:taxon-authority><xref ref-type="fig" rid="F3">Figures 8–14</xref><tp:nomenclature-citation-list><tp:nomenclature-citation><tp:taxon-name>
                <tp:taxon-name-part taxon-name-part-type="genus" reg="Tenebrio">Tenebrio</tp:taxon-name-part> <tp:taxon-name-part taxon-name-part-type="species" reg="caeruleus">caeruleus</tp:taxon-name-part></tp:taxon-name><comment><xref ref-type="bibr" rid="B62">Linnaeus 1758</xref>: 418 (original description), syn. nov. Application for reversal of precedence will be submitted to the International Commission on Zoological Nomenclature (see comments below).</comment></tp:nomenclature-citation><tp:nomenclature-citation><tp:taxon-name>
                <tp:taxon-name-part taxon-name-part-type="genus" reg="Tenebrio">Tenebrio</tp:taxon-name-part> <tp:taxon-name-part taxon-name-part-type="species" reg="caeruleus">caeruleus</tp:taxon-name-part></tp:taxon-name><comment><xref ref-type="bibr" rid="B64">Linnaeus 1767</xref>: 677 (repeated description).</comment></tp:nomenclature-citation><tp:nomenclature-citation><tp:taxon-name>
                <tp:taxon-name-part taxon-name-part-type="genus" reg="Timarcha">Timarcha</tp:taxon-name-part> <tp:taxon-name-part taxon-name-part-type="species" reg="caerulea">caerulea</tp:taxon-name-part></tp:taxon-name><comment>(<xref ref-type="bibr" rid="B62">Linnaeus 1758</xref>), nov. comb.</comment></tp:nomenclature-citation><tp:nomenclature-citation><tp:taxon-name>
                <tp:taxon-name-part taxon-name-part-type="genus" reg="Timarcha">Timarcha</tp:taxon-name-part> <tp:taxon-name-part taxon-name-part-type="species" reg="balearica">balearica</tp:taxon-name-part></tp:taxon-name><comment><xref ref-type="bibr" rid="B36">Gory 1833</xref>: pl. 49 (original description).</comment></tp:nomenclature-citation><tp:nomenclature-citation><tp:taxon-name>
                <tp:taxon-name-part taxon-name-part-type="genus" reg="Timarcha">Timarcha</tp:taxon-name-part> <tp:taxon-name-part taxon-name-part-type="species" reg="balearica">balearica</tp:taxon-name-part></tp:taxon-name><comment><xref ref-type="bibr" rid="B37">Gory 1844</xref>: 300 (text description).</comment></tp:nomenclature-citation><tp:nomenclature-citation><tp:taxon-name>
                <tp:taxon-name-part taxon-name-part-type="genus" reg="Timarcha">Timarcha</tp:taxon-name-part> <tp:taxon-name-part taxon-name-part-type="species" reg="balearica">balearica</tp:taxon-name-part></tp:taxon-name><comment><xref ref-type="bibr" rid="B77">Pérez Arcas 1865</xref>: 180 (original description). Synonymized with <tp:taxon-name><tp:taxon-name-part taxon-name-part-type="genus" reg="Timarcha">T.</tp:taxon-name-part> <tp:taxon-name-part taxon-name-part-type="species" reg="balearica">balearica</tp:taxon-name-part></tp:taxon-name> Gory by <xref ref-type="bibr" rid="B28">Fairmaire and Allard (1873</xref>: 152). Synonymy confirmed.</comment></tp:nomenclature-citation><tp:nomenclature-citation><tp:taxon-name>
                <tp:taxon-name-part taxon-name-part-type="genus" reg="Timarcha">Timarcha</tp:taxon-name-part> <tp:taxon-name-part taxon-name-part-type="species" reg="balearica">balearica</tp:taxon-name-part> <tp:taxon-name-part taxon-name-part-type="infraspecific-rank">var.</tp:taxon-name-part> <tp:taxon-name-part taxon-name-part-type="variety" reg="violaceus">violaceus</tp:taxon-name-part></tp:taxon-name><comment><xref ref-type="bibr" rid="B86">Pic 1919</xref>: 20 (unavailable infrasubspecific name).</comment></tp:nomenclature-citation><tp:nomenclature-citation><tp:taxon-name>
                <tp:taxon-name-part taxon-name-part-type="genus" reg="Timarcha">Timarcha</tp:taxon-name-part> <tp:taxon-name-part taxon-name-part-type="species" reg="balearica">balearica</tp:taxon-name-part> <tp:taxon-name-part taxon-name-part-type="infraspecific-rank">var.</tp:taxon-name-part> <tp:taxon-name-part taxon-name-part-type="variety" reg="martini">martini</tp:taxon-name-part></tp:taxon-name><comment><xref ref-type="bibr" rid="B86">Pic 1919</xref>: 20 (unavailable infrasubspecific name).</comment></tp:nomenclature-citation><tp:nomenclature-citation><tp:taxon-name>
                <tp:taxon-name-part taxon-name-part-type="genus" reg="Timarcha">Timarcha</tp:taxon-name-part> <tp:taxon-name-part taxon-name-part-type="species" reg="balearica">balearica</tp:taxon-name-part> <tp:taxon-name-part taxon-name-part-type="infraspecific-rank">ab.</tp:taxon-name-part> <tp:taxon-name-part taxon-name-part-type="aberration" reg="viridipennis">viridipennis</tp:taxon-name-part></tp:taxon-name><comment><xref ref-type="bibr" rid="B5">Bechynĕ 1946</xref>: 30 (unavailable infrasubspecific name).</comment></tp:nomenclature-citation><tp:nomenclature-citation><tp:taxon-name>
                <tp:taxon-name-part taxon-name-part-type="genus" reg="Timarcha">Timarcha</tp:taxon-name-part> <tp:taxon-name-part taxon-name-part-type="species" reg="balearica">balearica</tp:taxon-name-part> <tp:taxon-name-part taxon-name-part-type="infraspecific-rank">ab.</tp:taxon-name-part> <tp:taxon-name-part taxon-name-part-type="aberration" reg="coerulescens">coerulescens</tp:taxon-name-part></tp:taxon-name><comment><xref ref-type="bibr" rid="B5">Bechynĕ 1946</xref>: 30 (unavailable infrasubspecific name).</comment></tp:nomenclature-citation><tp:nomenclature-citation><tp:taxon-name>
                <tp:taxon-name-part taxon-name-part-type="genus" reg="Timarcha">Timarcha</tp:taxon-name-part> <tp:taxon-name-part taxon-name-part-type="species" reg="balearica">balearica</tp:taxon-name-part> <tp:taxon-name-part taxon-name-part-type="infraspecific-rank">ab.</tp:taxon-name-part> <tp:taxon-name-part taxon-name-part-type="aberration" reg="longicornis">longicornis</tp:taxon-name-part></tp:taxon-name><comment><xref ref-type="bibr" rid="B5">Bechynĕ 1946</xref>: 30 (unavailable infrasubspecific name).</comment></tp:nomenclature-citation><tp:nomenclature-citation><tp:taxon-name>
                <tp:taxon-name-part taxon-name-part-type="genus" reg="Timarcha">Timarcha</tp:taxon-name-part> <tp:taxon-name-part taxon-name-part-type="species" reg="balearica">balearica</tp:taxon-name-part> <tp:taxon-name-part taxon-name-part-type="infraspecific-rank">ab.</tp:taxon-name-part> <tp:taxon-name-part taxon-name-part-type="aberration" reg="nigriventris">nigriventris</tp:taxon-name-part></tp:taxon-name><comment><xref ref-type="bibr" rid="B5">Bechynĕ 1946</xref>: 30 (unavailable infrasubspecific name).</comment></tp:nomenclature-citation><tp:nomenclature-citation><tp:taxon-name>
                <tp:taxon-name-part taxon-name-part-type="genus" reg="Timarcha">Timarcha</tp:taxon-name-part> <tp:taxon-name-part taxon-name-part-type="species" reg="balearica">balearica</tp:taxon-name-part> <tp:taxon-name-part taxon-name-part-type="infraspecific-rank">ab.</tp:taxon-name-part> <tp:taxon-name-part taxon-name-part-type="aberration" reg="olivacea">olivacea</tp:taxon-name-part></tp:taxon-name><comment><xref ref-type="bibr" rid="B5">Bechynĕ 1946</xref>: 30 (unavailable infrasubspecific name).</comment></tp:nomenclature-citation><tp:nomenclature-citation><tp:taxon-name>
                <tp:taxon-name-part taxon-name-part-type="genus" reg="Timarcha">Timarcha</tp:taxon-name-part> <tp:taxon-name-part taxon-name-part-type="species" reg="balearica">balearica</tp:taxon-name-part> <tp:taxon-name-part taxon-name-part-type="infraspecific-rank">ab.</tp:taxon-name-part> <tp:taxon-name-part taxon-name-part-type="aberration" reg="semicoerulea">semicoerulea</tp:taxon-name-part></tp:taxon-name><comment><xref ref-type="bibr" rid="B5">Bechynĕ 1946</xref>: 30 (unavailable infrasubspecific name).</comment></tp:nomenclature-citation><tp:nomenclature-citation><tp:taxon-name>
                <tp:taxon-name-part taxon-name-part-type="genus" reg="Timarcha">Timarcha</tp:taxon-name-part> <tp:taxon-name-part taxon-name-part-type="species" reg="balearica">balearica</tp:taxon-name-part> <tp:taxon-name-part taxon-name-part-type="infraspecific-rank">ab.</tp:taxon-name-part> <tp:taxon-name-part taxon-name-part-type="aberration" reg="discolor">discolor</tp:taxon-name-part></tp:taxon-name><comment><xref ref-type="bibr" rid="B5">Bechynĕ 1946</xref>: 30 (unavailable infrasubspecific name).</comment></tp:nomenclature-citation><tp:nomenclature-citation><tp:taxon-name>
                <tp:taxon-name-part taxon-name-part-type="genus" reg="Timarcha">Timarcha</tp:taxon-name-part> <tp:taxon-name-part taxon-name-part-type="species" reg="balearica">balearica</tp:taxon-name-part> <tp:taxon-name-part taxon-name-part-type="infraspecific-rank">ab.</tp:taxon-name-part> <tp:taxon-name-part taxon-name-part-type="aberration" reg="tricolor">tricolor</tp:taxon-name-part></tp:taxon-name><comment><xref ref-type="bibr" rid="B5">Bechynĕ 1946</xref>: 30 (unavailable infrasubspecific name).</comment></tp:nomenclature-citation></tp:nomenclature-citation-list></tp:nomenclature><tp:treatment-sec sec-type="Type localities" id="SECID0EEKAG"><title>Type localities.</title><p><italic><tp:taxon-name><tp:taxon-name-part taxon-name-part-type="genus" reg="Tenebrio">Tenebrio</tp:taxon-name-part> <tp:taxon-name-part taxon-name-part-type="species" reg="caeruleus">caeruleus</tp:taxon-name-part></tp:taxon-name></italic>: “Hispania”. <italic><tp:taxon-name><tp:taxon-name-part taxon-name-part-type="genus" reg="Timarcha">Timarcha</tp:taxon-name-part> <tp:taxon-name-part taxon-name-part-type="species" reg="balearica">balearica</tp:taxon-name-part></tp:taxon-name></italic> G.: “Les Iles Baléares”. <italic><tp:taxon-name><tp:taxon-name-part taxon-name-part-type="genus" reg="Timarcha">Timarcha</tp:taxon-name-part> <tp:taxon-name-part taxon-name-part-type="species" reg="balearica">balearica</tp:taxon-name-part></tp:taxon-name></italic> P. A.: “Mahón (Menorca), Alcudia de Mallorca”.</p></tp:treatment-sec><tp:treatment-sec sec-type="type material" id="SECID0ELLAG"><title>Type material.</title><p><italic><tp:taxon-name><tp:taxon-name-part taxon-name-part-type="genus" reg="Tenebrio">Tenebrio</tp:taxon-name-part> <tp:taxon-name-part taxon-name-part-type="species" reg="caeruleus">caeruleus</tp:taxon-name-part></tp:taxon-name></italic>: not examined. The images of the <bold><italic>lectotype</italic></bold> (♂, presently designated, Fig. <xref ref-type="fig" rid="F3">8</xref>), labelled “coerule / us 19’ [w, h, Linnaeus’s handwriting]” (<abbrev xmlns:xlink="http://www.w3.org/1999/xlink" content-type="institution" xlink:title="The Linnean Collections of the Linnean Society, London" id="ABBRID0EDMAG" xlink:type="simple">LSUK</abbrev>, code LINN 6569), are available at <ext-link xmlns:xlink="http://www.w3.org/1999/xlink" xlink:type="simple" ext-link-type="uri" xlink:href="http://linnean-online.org/23894/">http://linnean-online.org/23894/</ext-link>.</p><p><italic><tp:taxon-name><tp:taxon-name-part taxon-name-part-type="genus" reg="Timarcha">Timarcha</tp:taxon-name-part> <tp:taxon-name-part taxon-name-part-type="species" reg="balearica">balearica</tp:taxon-name-part></tp:taxon-name></italic> G.: <bold><italic>Lectotype</italic></bold> (♂, presently designated, Fig. <xref ref-type="fig" rid="F3">9</xref>): “Baleares [h. by Blanchard] // Ex-Musaeo / GUÉR.-MÉNEV. [p, w] // <bold><italic>lectotypus</italic></bold> [p] / <tp:taxon-name><tp:taxon-name-part taxon-name-part-type="genus" reg="Timarcha">Timarcha</tp:taxon-name-part></tp:taxon-name> / <tp:taxon-name><tp:taxon-name-part taxon-name-part-type="genus" reg="Timarcha"/><tp:taxon-name-part taxon-name-part-type="species" reg="balearica">balearica</tp:taxon-name-part></tp:taxon-name> Gory [h] / Daccordi et Vela des. 2017 [p, r]”. <bold><italic>Paralectotypes</italic></bold>: 2 ♂♂: same label text as lectotype, but <bold><italic>paralectotypus</italic></bold> instead of <bold><italic>lectotypus</italic></bold> (<abbrev xmlns:xlink="http://www.w3.org/1999/xlink" content-type="institution" xlink:title="Muséum National d’Histoire Naturelle, Paris" id="ABBRID0E3NAG" xlink:type="simple">MNHN</abbrev>, Col. Oberthür).</p><p><italic><tp:taxon-name><tp:taxon-name-part taxon-name-part-type="genus" reg="Timarcha">Timarcha</tp:taxon-name-part> <tp:taxon-name-part taxon-name-part-type="species" reg="balearica">balearica</tp:taxon-name-part></tp:taxon-name></italic> P.-A.: <bold><italic>Lectotype</italic></bold> (♂, presently designated, Fig. <xref ref-type="fig" rid="F3">10</xref>): “T. / Balearica / Perez / Menorca [h. by Pérez Arcas,w] // <named-content xmlns:xlink="http://www.w3.org/1999/xlink" content-type="dwc:institutional_code" xlink:type="simple">MNCN</named-content> / Cat. Tipos N° / 2496 [p, r] // MNCN_Ent / 101190 [p, grey] // <tp:taxon-name><tp:taxon-name-part taxon-name-part-type="genus" reg="Timarcha">Timarcha</tp:taxon-name-part> <tp:taxon-name-part taxon-name-part-type="species" reg="balearica">balearica</tp:taxon-name-part></tp:taxon-name> / Pérez Arcas, 1865 / SINTIPO / J. Bezdek, 2013 [p, r] // <bold><italic>lectotypus</italic></bold> [p] / <tp:taxon-name><tp:taxon-name-part taxon-name-part-type="genus" reg="Timarcha">Timarcha</tp:taxon-name-part></tp:taxon-name> / <tp:taxon-name><tp:taxon-name-part taxon-name-part-type="genus" reg="Timarcha"/><tp:taxon-name-part taxon-name-part-type="species" reg="balearica">balearica</tp:taxon-name-part></tp:taxon-name> P. Arcas [h] / Daccordi et Vela des. 2017 [p, r]” (<named-content xmlns:xlink="http://www.w3.org/1999/xlink" content-type="dwc:institutional_code" xlink:type="simple">MNCN</named-content>).</p></tp:treatment-sec><tp:treatment-sec sec-type="comments" id="SECID0E2PAG"><title>Comments.</title><p><italic><tp:taxon-name><tp:taxon-name-part taxon-name-part-type="genus" reg="Timarcha">Timarcha</tp:taxon-name-part> <tp:taxon-name-part taxon-name-part-type="species" reg="balearica">balearica</tp:taxon-name-part></tp:taxon-name></italic> was described for the first time as figure 8 in planche 49 (<xref ref-type="bibr" rid="B36">Gory 1833</xref>). Later, <xref ref-type="bibr" rid="B37">Gory (1844</xref>: 300) published a text description (see <xref ref-type="bibr" rid="B12">Bousquet 2016</xref> for exact publication dates).</p><p><xref ref-type="bibr" rid="B62">Linnaeus (1758</xref>: 418) described <italic><tp:taxon-name><tp:taxon-name-part taxon-name-part-type="genus" reg="Tenebrio">Tenebrio</tp:taxon-name-part> <tp:taxon-name-part taxon-name-part-type="species" reg="caeruleus">caeruleus</tp:taxon-name-part></tp:taxon-name></italic> (Fig. <xref ref-type="fig" rid="F3">8</xref>; here considered a synonym of <italic><tp:taxon-name><tp:taxon-name-part taxon-name-part-type="genus" reg="Timarcha">Timarcha</tp:taxon-name-part> <tp:taxon-name-part taxon-name-part-type="species" reg="balearica">balearica</tp:taxon-name-part></tp:taxon-name></italic>), with these words: “T. apterus caerulescens, thorace suborbiculato, coleoptris obtusis. Habitat in Hispania”. Some years later, <xref ref-type="bibr" rid="B63">Linnaeus (1764</xref>: 98) made an extended description expanding the locality to “Europa australiore” and provided more characters: “Corpus magnitudine, colore, statura &amp; facie T. mortisagi, sed. Antennae caeruleae, apice nigrae, nec totae nigrae. Thorax brevior, postice parum rotundatus, nec postice truncates. Elytra marginibus lateralibus atro-caerulescentibus, apice obtuso nec acuminato. Femora atro-caerulescentia, nitida, nec nigra opaca”. Later, <xref ref-type="bibr" rid="B64">Linnaeus (1767</xref>: 677) turned back repeating exactly the description of 1758, but not that of 1764.</p><p><xref ref-type="bibr" rid="B24">Fabricius (1775</xref>: 257) proposed the combination <italic><tp:taxon-name><tp:taxon-name-part taxon-name-part-type="genus" reg="Helops">Helops</tp:taxon-name-part> <tp:taxon-name-part taxon-name-part-type="species" reg="caeruleus">caeruleus</tp:taxon-name-part></tp:taxon-name></italic> (<tp:taxon-name><tp:taxon-name-part taxon-name-part-type="order">Coleoptera</tp:taxon-name-part></tp:taxon-name>, <tp:taxon-name><tp:taxon-name-part taxon-name-part-type="family">Tenebrionidae</tp:taxon-name-part></tp:taxon-name>) for a beetle from “Europa australi”, making a reference to the Linnaean descriptions of 1758 and 1764, but adding “elytris striatis” and “antennae pedesque nigrae” to the description of <xref ref-type="bibr" rid="B62">Linnaeus (1758</xref>: 418); these characters are clearly not found in the type of <italic><tp:taxon-name><tp:taxon-name-part taxon-name-part-type="genus" reg="Tenebrio">Tenebrio</tp:taxon-name-part> <tp:taxon-name-part taxon-name-part-type="species" reg="caeruleus">caeruleus</tp:taxon-name-part></tp:taxon-name></italic> Linnaeus, 1758, where the elytra are smooth and legs are bluish. To date, the type species of the genus <italic><tp:taxon-name><tp:taxon-name-part taxon-name-part-type="genus" reg="Helops">Helops</tp:taxon-name-part></tp:taxon-name></italic> (<tp:taxon-name><tp:taxon-name-part taxon-name-part-type="order">Coleoptera</tp:taxon-name-part></tp:taxon-name>, <tp:taxon-name><tp:taxon-name-part taxon-name-part-type="family">Tenebrionidae</tp:taxon-name-part></tp:taxon-name>) is <italic><tp:taxon-name><tp:taxon-name-part taxon-name-part-type="genus" reg="Tenebrio">Tenebrio</tp:taxon-name-part> <tp:taxon-name-part taxon-name-part-type="species" reg="caeruleus">caeruleus</tp:taxon-name-part></tp:taxon-name></italic> Linnaeus, 1758 (<xref ref-type="bibr" rid="B73">Nabozhenko et al. 2008</xref>; <xref ref-type="bibr" rid="B42">International Commission on Zoological Nomenclature 2009</xref>), but this statement should be changed as most probably <italic><tp:taxon-name><tp:taxon-name-part taxon-name-part-type="genus" reg="Helops">Helops</tp:taxon-name-part> <tp:taxon-name-part taxon-name-part-type="species" reg="caeruleus">caeruleus</tp:taxon-name-part></tp:taxon-name></italic> was described by Fabricius, not by Linnaeus (in <italic><tp:taxon-name><tp:taxon-name-part taxon-name-part-type="genus" reg="Tenebrio">Tenebrio</tp:taxon-name-part></tp:taxon-name></italic>). Interestingly, <xref ref-type="bibr" rid="B43">Illiger (1802</xref>: 410) rightly stated that <italic><tp:taxon-name><tp:taxon-name-part taxon-name-part-type="genus" reg="Tenebrio">Tenebrio</tp:taxon-name-part> <tp:taxon-name-part taxon-name-part-type="species" reg="caeruleus">caeruleus</tp:taxon-name-part></tp:taxon-name></italic> should be considered as belonging to genus <italic><tp:taxon-name><tp:taxon-name-part taxon-name-part-type="genus" reg="Chrysomela">Chrysomela</tp:taxon-name-part></tp:taxon-name></italic> (genus <italic><tp:taxon-name><tp:taxon-name-part taxon-name-part-type="genus" reg="Timarcha">Timarcha</tp:taxon-name-part></tp:taxon-name></italic> was not described until 1819 by Samouelle). However, since 1802 no one has mentioned <italic><tp:taxon-name><tp:taxon-name-part taxon-name-part-type="genus" reg="Tenebrio">Tenebrio</tp:taxon-name-part> <tp:taxon-name-part taxon-name-part-type="species" reg="caeruleus">caeruleus</tp:taxon-name-part></tp:taxon-name></italic> as a <tp:taxon-name><tp:taxon-name-part taxon-name-part-type="family">Chrysomelidae</tp:taxon-name-part></tp:taxon-name>.</p><p>For the sake of stability (Art. 23.2, <xref ref-type="bibr" rid="B41">International Commission on Zoological Nomenclature 1999</xref>), it would be convenient to apply the reversal of precedence and declare <italic><tp:taxon-name><tp:taxon-name-part taxon-name-part-type="genus" reg="Timarcha">Timarcha</tp:taxon-name-part> <tp:taxon-name-part taxon-name-part-type="species" reg="balearica">balearica</tp:taxon-name-part></tp:taxon-name></italic> Gory, 1833 a <italic>nomen protectum</italic>. The requirements of Art. 23.9.1.2 are met by quoting the following references: <xref ref-type="bibr" rid="B48">Jolivet (1967b</xref>, <xref ref-type="bibr" rid="B49">1995</xref>), <xref ref-type="bibr" rid="B78">Petitpierre (1970</xref>, <xref ref-type="bibr" rid="B79">1973</xref>, <xref ref-type="bibr" rid="B80">1985</xref>, <xref ref-type="bibr" rid="B81">2011</xref>), <xref ref-type="bibr" rid="B52">Jolivet and Petitpierre (1973</xref>, 1981), <xref ref-type="bibr" rid="B85">Petitpierre et al. (1993)</xref>, <xref ref-type="bibr" rid="B14">Chevin (1994)</xref>, <xref ref-type="bibr" rid="B84">Petitpierre and Juan (1994)</xref>, <xref ref-type="bibr" rid="B90">Santiago-Blay and Fain (1994)</xref>, <xref ref-type="bibr" rid="B94">Steinhausen (1994)</xref>, <xref ref-type="bibr" rid="B51">Jolivet and Hawkeswood (1995)</xref>, <xref ref-type="bibr" rid="B50">Jolivet (1998)</xref>, <xref ref-type="bibr" rid="B99">Teunissen (2002)</xref>, <xref ref-type="bibr" rid="B104">Warchałowski (2003</xref>, <xref ref-type="bibr" rid="B105">2010</xref>), <xref ref-type="bibr" rid="B30">Gómez-Zurita (2004</xref>, <xref ref-type="bibr" rid="B31">2008</xref>), <xref ref-type="bibr" rid="B33">Gómez-Zurita et al. (2000</xref>, <xref ref-type="bibr" rid="B34">2004</xref>), <xref ref-type="bibr" rid="B32">Gómez-Zurita and Galián (2005)</xref>, <xref ref-type="bibr" rid="B20">Davison and Blaxter (2005)</xref>, <xref ref-type="bibr" rid="B54">Jolivet and Poinar (2007)</xref>, <xref ref-type="bibr" rid="B35">Gómez-Zurita and Kippenberg (2010)</xref>, <xref ref-type="bibr" rid="B69">Mravinac et al. (2011)</xref>, <xref ref-type="bibr" rid="B55">Jolivet et al. (2014)</xref>, <xref ref-type="bibr" rid="B83">Petitpierre and Anichtchenko (2018)</xref>, <xref ref-type="bibr" rid="B82">Petitpierre (2019)</xref>, <xref ref-type="bibr" rid="B19">Daccordi et al. (2020)</xref>. However, the name <italic><tp:taxon-name><tp:taxon-name-part taxon-name-part-type="genus" reg="Tenebrio">Tenebrio</tp:taxon-name-part> <tp:taxon-name-part taxon-name-part-type="species" reg="caeruleus">caeruleus</tp:taxon-name-part></tp:taxon-name></italic> Linnaeus, 1758 does not meet the requirements of Art. 23.9.1.1, because, until the present, it has been used in its misinterpreted concept of a <tp:taxon-name><tp:taxon-name-part taxon-name-part-type="family">Tenebrionidae</tp:taxon-name-part></tp:taxon-name> of genus <italic><tp:taxon-name><tp:taxon-name-part taxon-name-part-type="genus" reg="Helops">Helops</tp:taxon-name-part></tp:taxon-name></italic>. Therefore, an application is to be submitted to the International Commission of Zoological Nomenclature in order to maintain usage of <italic><tp:taxon-name><tp:taxon-name-part taxon-name-part-type="genus" reg="Timarcha">T.</tp:taxon-name-part> <tp:taxon-name-part taxon-name-part-type="species" reg="balearica">balearica</tp:taxon-name-part></tp:taxon-name></italic> as a valid species, under Art. 23.9.3. Nomenclatural stability would be negatively affected by using <italic><tp:taxon-name><tp:taxon-name-part taxon-name-part-type="genus" reg="Tenebrio">Tenebrio</tp:taxon-name-part> <tp:taxon-name-part taxon-name-part-type="species" reg="caerulea">caerulea</tp:taxon-name-part></tp:taxon-name></italic> Linnaeus (presently combined in <italic><tp:taxon-name><tp:taxon-name-part taxon-name-part-type="genus" reg="Timarcha">Timarcha</tp:taxon-name-part></tp:taxon-name></italic>) as a valid name owing to its current ambiguity.</p></tp:treatment-sec><tp:treatment-sec sec-type="diagnosis" id="SECID0EI3AG"><title>Diagnosis.</title><p>Males: 12.0–14.5 mm (lectotype of <italic><tp:taxon-name><tp:taxon-name-part taxon-name-part-type="genus" reg="Tenebrio">Tenebrio</tp:taxon-name-part> <tp:taxon-name-part taxon-name-part-type="species" reg="caeruleus">caeruleus</tp:taxon-name-part></tp:taxon-name></italic>: 12.2 mm, Fig. <xref ref-type="fig" rid="F3">8</xref>; lectotype of <italic><tp:taxon-name><tp:taxon-name-part taxon-name-part-type="genus" reg="Timarcha">T.</tp:taxon-name-part> <tp:taxon-name-part taxon-name-part-type="species" reg="balearica">balearica</tp:taxon-name-part></tp:taxon-name></italic> Gory: 12.7 mm, Fig. <xref ref-type="fig" rid="F3">9</xref>; lectotype of <italic><tp:taxon-name><tp:taxon-name-part taxon-name-part-type="genus" reg="Timarcha">T.</tp:taxon-name-part> <tp:taxon-name-part taxon-name-part-type="species" reg="balearica">balearica</tp:taxon-name-part></tp:taxon-name></italic> P. Arcas: 12.0 mm, Fig. <xref ref-type="fig" rid="F3">10</xref>); females: 14.9–17.3 mm. Coloration variable from black, greenish, bluish, or copper-violet, or a combination; 11 color variations have been described (<xref ref-type="bibr" rid="B86">Pic 1919</xref>; <xref ref-type="bibr" rid="B5">Bechynĕ 1946</xref>; <xref ref-type="bibr" rid="B15">Compte 1956</xref>). Lateral sides of the pronotum curved, narrower at base; margin conspicuous on all four sides except in lateral sides near the base, where it is obliterated. Pronotum and elytra smooth, puncturation absent (Fig. <xref ref-type="fig" rid="F3">11</xref>). Mesoventrite divergently bituberculated. Vestiture tarsal formulae: ♂♂ (0, 0, 0; 0, 0, 0; 1/3, 0, 0), ♀♀ (1/4, 0, 0; 1/4–1/3, 0, 0; 3/4, 0, 0), very distinctive in females. Aedeagus very characteristic in its truncate apex in dorsal view; in side view it is curved in its second half (Fig. <xref ref-type="fig" rid="F3">12</xref>). Sclerite of internal sac of aedeagus with a much reduced phanera and a looped flagellum (Fig. <xref ref-type="fig" rid="F3">13</xref>; see also <xref ref-type="bibr" rid="B78">Petitpierre 1970</xref>: fig. 8 and <xref ref-type="bibr" rid="B82">Petitpierre 2019</xref>: fig. 19). The inflated endophallus is as illustrated (Fig. <xref ref-type="fig" rid="F3">14</xref>; see also <xref ref-type="bibr" rid="B83">Petitpierre and Anichtchenko 2018</xref>: fig. 11).</p><fig id="F3" position="float" orientation="portrait"><object-id xmlns:xlink="http://www.w3.org/1999/xlink" content-type="doi" xlink:type="simple">10.3897/zookeys.986.57158.figures8-14</object-id><object-id xmlns:xlink="http://www.w3.org/1999/xlink" content-type="arpha" xlink:type="simple">66E1D3E5-7795-53C0-BBE7-8FAF988F27E3</object-id><label>Figures 8–14.</label><caption><p><italic><tp:taxon-name><tp:taxon-name-part taxon-name-part-type="genus" reg="Timarcha">Timarcha</tp:taxon-name-part> <tp:taxon-name-part taxon-name-part-type="species" reg="balearica">balearica</tp:taxon-name-part></tp:taxon-name></italic><bold>8</bold> lectotypus of <italic><tp:taxon-name><tp:taxon-name-part taxon-name-part-type="genus" reg="Tenebrio">Tenebrio</tp:taxon-name-part> <tp:taxon-name-part taxon-name-part-type="species" reg="caeruleus">caeruleus</tp:taxon-name-part></tp:taxon-name></italic> in dorsal (<bold>a</bold>) and side (<bold>b</bold>) view, and label (<bold>c</bold>) (photos provided by The Linnean Society, with permission to reproduce) <bold>9</bold> lectotypus of <italic><tp:taxon-name><tp:taxon-name-part taxon-name-part-type="genus" reg="Timarcha">Timarcha</tp:taxon-name-part> <tp:taxon-name-part taxon-name-part-type="species" reg="balearica">balearica</tp:taxon-name-part></tp:taxon-name></italic> Gory in dorsal (<bold>a</bold>), ventral (<bold>b</bold>) and side (<bold>c</bold>) view, and label (<bold>d</bold>) (photos provided by Antoine Mantilleri (<abbrev xmlns:xlink="http://www.w3.org/1999/xlink" content-type="institution" xlink:title="Muséum National d’Histoire Naturelle, Paris" id="ABBRID0E5ABG" xlink:type="simple">MNHN</abbrev>), with permission to reproduce) <bold>10</bold> lectotypus of <italic><tp:taxon-name><tp:taxon-name-part taxon-name-part-type="genus" reg="Timarcha">Timarcha</tp:taxon-name-part> <tp:taxon-name-part taxon-name-part-type="species" reg="balearica">balearica</tp:taxon-name-part></tp:taxon-name></italic> Pérez Arcas, habitus (<bold>a</bold>), pronotum (<bold>b</bold>) and labels (<bold>c</bold>) <bold>11</bold> male habitus from Spain, Baleares, Palma de Mallorca <bold>12</bold> aedeagus from Spain, Baleares, Palma de Mallorca, in dorsal (<bold>a</bold>) and side (<bold>b</bold>) view <bold>13</bold> sclerite of the endophallus from Spain, Palma de Mallorca, in side view (taken from <xref ref-type="bibr" rid="B19">Daccordi et al. 2020</xref>) <bold>14</bold> Everted endophallus from Spain, Baleares, Menorca, Mahón, in dorsal (<bold>a</bold>) and side (<bold>b</bold>) view. Scale bars: 1 mm (<bold>12</bold>), 0.5 mm (<bold>13</bold>).</p></caption><graphic xmlns:xlink="http://www.w3.org/1999/xlink" xlink:href="zookeys-986-055-g003.jpg" position="float" orientation="portrait" xlink:type="simple" id="oo_471899.jpg"><uri content-type="original_file" xlink:type="simple">https://binary.pensoft.net/fig/471899</uri></graphic></fig></tp:treatment-sec><tp:treatment-sec sec-type="distribution" id="SECID0ETCBG"><title>Distribution.</title><p>Balearic Islands: Mallorca and Menorca (<xref ref-type="bibr" rid="B98">Tenenbaum 1915</xref>; <xref ref-type="bibr" rid="B45">Jolivet 1953</xref>; <xref ref-type="bibr" rid="B15">Compte 1956</xref>).</p></tp:treatment-sec><tp:treatment-sec sec-type="host" id="SECID0EFDBG"><title>Host plants.</title><p><italic><tp:taxon-name><tp:taxon-name-part taxon-name-part-type="genus" reg="Rubia">Rubia</tp:taxon-name-part> <tp:taxon-name-part taxon-name-part-type="species" reg="peregrina">peregrina</tp:taxon-name-part></tp:taxon-name></italic> L. (= <italic><tp:taxon-name><tp:taxon-name-part taxon-name-part-type="genus" reg="Rubia">R.</tp:taxon-name-part> <tp:taxon-name-part taxon-name-part-type="species" reg="angustifolia">angustifolia</tp:taxon-name-part></tp:taxon-name></italic> L.), <italic><tp:taxon-name><tp:taxon-name-part taxon-name-part-type="genus" reg="Galium">Galium</tp:taxon-name-part></tp:taxon-name></italic> spp., <italic><tp:taxon-name><tp:taxon-name-part taxon-name-part-type="genus" reg="Asperula">Asperula</tp:taxon-name-part></tp:taxon-name></italic> spp. (<tp:taxon-name><tp:taxon-name-part taxon-name-part-type="family">Rubiaceae</tp:taxon-name-part></tp:taxon-name>) (<xref ref-type="bibr" rid="B45">Jolivet 1953</xref>; <xref ref-type="bibr" rid="B52">Jolivet and Petitpierre 1973</xref>; Jolivet and Poinar 2004), <italic><tp:taxon-name><tp:taxon-name-part taxon-name-part-type="genus" reg="Plantago">Plantago</tp:taxon-name-part> <tp:taxon-name-part taxon-name-part-type="species" reg="lanceolata">lanceolata</tp:taxon-name-part></tp:taxon-name></italic> L. (<tp:taxon-name><tp:taxon-name-part taxon-name-part-type="family">Plantaginaceae</tp:taxon-name-part></tp:taxon-name>) (<xref ref-type="bibr" rid="B80">Petitpierre 1985</xref>).</p></tp:treatment-sec><ref-list><ref id="B19"><mixed-citation xmlns:xlink="http://www.w3.org/1999/xlink" xlink:type="simple"><person-group><name name-style="western"><surname>Daccordi</surname><given-names>M</given-names></name><name name-style="western"><surname>Bollino</surname><given-names>M</given-names></name><name name-style="western"><surname>Vela</surname><given-names>JM</given-names></name></person-group> (<year>2020</year>) <article-title>Some techniques for the study of useful characters in the taxonomy of the genus <italic><tp:taxon-name><tp:taxon-name-part taxon-name-part-type="genus">Timarcha</tp:taxon-name-part></tp:taxon-name></italic> Samouelle, 1819 (<tp:taxon-name><tp:taxon-name-part taxon-name-part-type="order">Coleoptera</tp:taxon-name-part></tp:taxon-name>, <tp:taxon-name><tp:taxon-name-part taxon-name-part-type="family">Chrysomelidae</tp:taxon-name-part></tp:taxon-name>).</article-title><source>European Journal of Taxonomy</source><volume>630</volume>: <fpage>1</fpage>–<lpage>14</lpage>. <ext-link xlink:type="simple" ext-link-type="doi" xlink:href="10.5852/ejt.2020.630">https://doi.org/10.5852/ejt.2020.630</ext-link></mixed-citation></ref><ref id="B62"><mixed-citation xmlns:xlink="http://www.w3.org/1999/xlink" xlink:type="simple"><person-group><name name-style="western"><surname>Linnaeus</surname><given-names>C</given-names></name></person-group> (<year>1758</year>) <source>Systema Naturae per Regna Tria Naturae, Secundum Clases, Ordines, Genera, Species, cum Characteribus, Differentiis, Synonymies, Locis. Tomus I. Editio decima, reformata.</source><publisher-name>Impensis Direct</publisher-name>, <publisher-loc>Laurentii Salvii, Holmiae</publisher-loc>, <size units="page">824 pp</size>. <ext-link xlink:type="simple" ext-link-type="uri" xlink:href="https://www.biodiversitylibrary.org/page/726886">https://www.biodiversitylibrary.org/page/726886</ext-link></mixed-citation></ref><ref id="B64"><mixed-citation xmlns:xlink="http://www.w3.org/1999/xlink" xlink:type="simple"><person-group><name name-style="western"><surname>Linnaeus</surname><given-names>C</given-names></name></person-group> (<year>1767</year>) Systema Naturae per regna tria naturae, secundum classes, ordines, genera, species, cum characteribus diferentiis, synonymis, locis. Editio duodecima, reformata. Tomus I, Pars II. Laurentii Salvii, Holmiae, [2] + 533–1327 + [37] pp. <ext-link xlink:type="simple" ext-link-type="uri" xlink:href="https://www.biodiversitylibrary.org/page/57766250">https://www.biodiversitylibrary.org/page/57766250</ext-link></mixed-citation></ref><ref id="B36"><mixed-citation xmlns:xlink="http://www.w3.org/1999/xlink" xlink:type="simple"><person-group><name name-style="western"><surname>Gory</surname><given-names>HL</given-names></name></person-group> (<year>1833</year>) <italic><tp:taxon-name><tp:taxon-name-part taxon-name-part-type="genus">Timarcha</tp:taxon-name-part> <tp:taxon-name-part taxon-name-part-type="species">balearica</tp:taxon-name-part></tp:taxon-name></italic>. In: Guérin-Meneville FE (Ed.) Iconographie du règne animal de G. Cuvier, ou representation d’après la nature de l’une des espèces les plus remarquables et souvent non encore figurées, de chaque genre d’animaux. Avec un texte descriptif mis au courant de la science. Ouvrage pouvant servir d’atlas à tous les traités de zoologie. Tome III. J.B. Baillière, Paris, pl. 49. <ext-link xlink:type="simple" ext-link-type="uri" xlink:href="https://www.biodiversitylibrary.org/page/27812877">https://www.biodiversitylibrary.org/page/27812877</ext-link></mixed-citation></ref><ref id="B37"><mixed-citation xmlns:xlink="http://www.w3.org/1999/xlink" xlink:type="simple"><person-group><name name-style="western"><surname>Gory</surname><given-names>HL</given-names></name></person-group> (<year>1844</year>) <source><italic><tp:taxon-name><tp:taxon-name-part taxon-name-part-type="genus">Timarcha</tp:taxon-name-part> <tp:taxon-name-part taxon-name-part-type="species">balearica</tp:taxon-name-part></tp:taxon-name></italic>. In: Guérin-Meneville FE (Ed.) Iconographie du règne animal de G. Cuvier, ou représentation d’après nature de l’une des espèces les plus remarquables et souvent non encore figurées, de chaque genre d’animaux. Avec un texte descriptif mis au courant de la science. Ouvrage pouvant servir d’atlas à tous les traités de zoologie. Insectes.Tome III. J.B.</source><publisher-name>Baillière</publisher-name>, <publisher-loc>Paris &amp; London</publisher-loc>, <size units="page">300 pp</size>. <ext-link xlink:type="simple" ext-link-type="uri" xlink:href="https://www.biodiversitylibrary.org/page/27812877">https://www.biodiversitylibrary.org/page/27812877</ext-link></mixed-citation></ref><ref id="B77"><mixed-citation xmlns:xlink="http://www.w3.org/1999/xlink" xlink:type="simple"><person-group><name name-style="western"><surname>Pérez-Arcas</surname><given-names>L</given-names></name></person-group> (<year>1865</year>) <article-title>Insectos nuevos o poco conocidos de la fauna española. Primera parte.</article-title><source>Revista de los Progresos de las Ciencias Exactas, Físicas y Naturales</source><volume>15</volume>: <fpage>166</fpage>–<lpage>186</lpage>.</mixed-citation></ref><ref id="B28"><mixed-citation xmlns:xlink="http://www.w3.org/1999/xlink" xlink:type="simple"><person-group><name name-style="western"><surname>Fairmaire</surname><given-names>L</given-names></name><name name-style="western"><surname>Allard</surname><given-names>L</given-names></name></person-group> (<year>1873</year>) <article-title>Révision du genre <italic><tp:taxon-name><tp:taxon-name-part taxon-name-part-type="genus">Timarcha</tp:taxon-name-part></tp:taxon-name></italic>.</article-title><source>Annales de la Société Entomologique de France</source><volume>5</volume>(<issue>3</issue>): <fpage>143</fpage>–<lpage>202</lpage>.</mixed-citation></ref><ref id="B86"><mixed-citation xmlns:xlink="http://www.w3.org/1999/xlink" xlink:type="simple"><person-group><name name-style="western"><surname>Pic</surname><given-names>M</given-names></name></person-group> (<year>1919</year>) <article-title>Notes diverses, descriptions et diagnoses (suite).</article-title><source>L’Échange, Revue linnéenne</source><volume>35</volume>(<issue>395</issue>): <fpage>17</fpage>–<lpage>20</lpage>.</mixed-citation></ref><ref id="B5"><mixed-citation xmlns:xlink="http://www.w3.org/1999/xlink" xlink:type="simple"><person-group><name name-style="western"><surname>Bechynĕ</surname><given-names>J</given-names></name></person-group> (<year>1946</year>) <article-title>Descriptions d’une espèce et des varieties nouvelles du genre <italic><tp:taxon-name><tp:taxon-name-part taxon-name-part-type="genus">Timarcha</tp:taxon-name-part></tp:taxon-name></italic> Latr.</article-title><source>Časopis Československé Společnosti Entomologické</source><volume>43</volume>: <fpage>27</fpage>–<lpage>30</lpage>.</mixed-citation></ref><ref id="B12"><mixed-citation xmlns:xlink="http://www.w3.org/1999/xlink" xlink:type="simple"><person-group><name name-style="western"><surname>Bousquet</surname><given-names>Y</given-names></name></person-group> (<year>2016</year>) <article-title>Litteratura Coleopterologica (1758–1900): a Guide to Selected Books Related to the Taxonomy of <tp:taxon-name><tp:taxon-name-part taxon-name-part-type="order">Coleoptera</tp:taxon-name-part></tp:taxon-name> with Publication Dates and Notes.</article-title><source>ZooKeys</source><volume>583</volume>: <fpage>1</fpage>–<lpage>776</lpage>. <ext-link xlink:type="simple" ext-link-type="doi" xlink:href="10.3897/zookeys.583.7084">https://doi.org/10.3897/zookeys.583.7084</ext-link></mixed-citation></ref><ref id="B63"><mixed-citation xmlns:xlink="http://www.w3.org/1999/xlink" xlink:type="simple"><person-group><name name-style="western"><surname>Linnaeus</surname><given-names>C</given-names></name></person-group> (<year>1764</year>) <source>Museum S:ae R:ae M:tis Ludovicae Ulricae Reginae Svecorum, Gothorum, Vandalorumque, &amp;c. In quo animalia rariora, exotica, imprimis. <tp:taxon-name><tp:taxon-name-part taxon-name-part-type="class">Insecta</tp:taxon-name-part></tp:taxon-name> &amp; Conchilia describuntur &amp; determinantur. Prodromi instar.</source><publisher-name>Salvius</publisher-name>, <publisher-loc>Holmiae</publisher-loc>, <size units="page">720 pp</size>. <ext-link xlink:type="simple" ext-link-type="uri" xlink:href="https://www.biodiversitylibrary.org/page/51334755">https://www.biodiversitylibrary.org/page/51334755</ext-link></mixed-citation></ref><ref id="B24"><mixed-citation xmlns:xlink="http://www.w3.org/1999/xlink" xlink:type="simple"><person-group><name name-style="western"><surname>Fabricius</surname><given-names>JC</given-names></name></person-group> (<year>1775</year>) <source>Systema entomologiae sistens insectorum classes, ordines, genera, species, adiectis synonymis, locis, descriptionibus, observationibus.</source><publisher-name>Libraria Kortii</publisher-name>, <publisher-loc>Flensburgi et Lipsiae</publisher-loc>, <size units="page">832 pp</size>. <ext-link xlink:type="simple" ext-link-type="uri" xlink:href="https://www.biodiversitylibrary.org/page/25551417">https://www.biodiversitylibrary.org/page/25551417</ext-link></mixed-citation></ref><ref id="B73"><mixed-citation xmlns:xlink="http://www.w3.org/1999/xlink" xlink:type="simple"><person-group><name name-style="western"><surname>Nabozhenko</surname><given-names>M</given-names></name><name name-style="western"><surname>Bouchard</surname><given-names>P</given-names></name><name name-style="western"><surname>Löbl</surname><given-names>I</given-names></name></person-group> (<year>2008</year>) <article-title>Case 3422 <italic><tp:taxon-name><tp:taxon-name-part taxon-name-part-type="genus">Helops</tp:taxon-name-part></tp:taxon-name></italic> Fabricius, 1775 (<tp:taxon-name><tp:taxon-name-part taxon-name-part-type="class">Insecta</tp:taxon-name-part></tp:taxon-name>, <tp:taxon-name><tp:taxon-name-part taxon-name-part-type="order">Coleoptera</tp:taxon-name-part></tp:taxon-name>, <tp:taxon-name><tp:taxon-name-part taxon-name-part-type="family">Tenebrionidae</tp:taxon-name-part></tp:taxon-name>): proposed conservation of usage by designation of <italic><tp:taxon-name><tp:taxon-name-part taxon-name-part-type="genus">Tenebrio</tp:taxon-name-part> <tp:taxon-name-part taxon-name-part-type="species">caeruleus</tp:taxon-name-part></tp:taxon-name></italic> Linnaeus, 1758 as the type species.</article-title><source>The Bulletin of Zoological Nomenclature</source><volume>65</volume>(<issue>1</issue>): <fpage>27</fpage>–<lpage>30</lpage>. <ext-link xlink:type="simple" ext-link-type="doi" xlink:href="10.21805/bzn.v65i1.a7">https://doi.org/10.21805/bzn.v65i1.a7</ext-link></mixed-citation></ref><ref id="B42"><mixed-citation xmlns:xlink="http://www.w3.org/1999/xlink" xlink:type="simple"><institution xlink:type="simple">International Commission on Zoological Nomenclature</institution> (<year>2009</year>) <article-title>Opinion 2237 (Case 3422) <italic><tp:taxon-name><tp:taxon-name-part taxon-name-part-type="genus">Helops</tp:taxon-name-part></tp:taxon-name></italic> Fabricius, 1775 (<tp:taxon-name><tp:taxon-name-part taxon-name-part-type="class">Insecta</tp:taxon-name-part></tp:taxon-name>, <tp:taxon-name><tp:taxon-name-part taxon-name-part-type="order">Coleoptera</tp:taxon-name-part></tp:taxon-name>, <tp:taxon-name><tp:taxon-name-part taxon-name-part-type="family">Tenebrionidae</tp:taxon-name-part></tp:taxon-name>): usage conserved by designation of <italic><tp:taxon-name><tp:taxon-name-part taxon-name-part-type="genus">Tenebrio</tp:taxon-name-part> <tp:taxon-name-part taxon-name-part-type="species">caeruleus</tp:taxon-name-part></tp:taxon-name></italic> Linnaeus, 1758 as the type species.</article-title><source>The Bulletin of Zoological Nomenclature</source><volume>66</volume>(<issue>4</issue>): <fpage>369</fpage>–<lpage>370</lpage>. <ext-link xlink:type="simple" ext-link-type="doi" xlink:href="10.21805/bzn.v66i4.a16">https://doi.org/10.21805/bzn.v66i4.a16</ext-link></mixed-citation></ref><ref id="B43"><mixed-citation xmlns:xlink="http://www.w3.org/1999/xlink" xlink:type="simple"><person-group><name name-style="western"><surname>Illiger</surname><given-names>K</given-names></name></person-group> (<year>1802</year>) <article-title>Zusätze, Berichtigungen und Bemerkungen zu Fabricii Systema Eleutheratorum. Tomus I.</article-title><source>Magazin für Insektenkunde</source><volume>1</volume>(<issue>3–4</issue>): <fpage>306</fpage>–<lpage>425</lpage>.</mixed-citation></ref><ref id="B41"><mixed-citation xmlns:xlink="http://www.w3.org/1999/xlink" xlink:type="simple"><institution xlink:type="simple">International Commission on Zoological Nomenclature</institution> (<year>1999</year>) <source>International Code of Zoological Nomenclature. Fourth Edition.</source><publisher-name>The International Trust for Zoological Nomenclature</publisher-name>, <publisher-loc>London</publisher-loc>, <size units="page">306 pp</size>.</mixed-citation></ref><ref id="B48"><mixed-citation xmlns:xlink="http://www.w3.org/1999/xlink" xlink:type="simple"><person-group><name name-style="western"><surname>Jolivet</surname><given-names>P</given-names></name></person-group> (<year>1967b</year>) <article-title>Nouvelles observations ecologiques sur les <italic><tp:taxon-name><tp:taxon-name-part taxon-name-part-type="genus">Timarcha</tp:taxon-name-part></tp:taxon-name></italic> Latr. (Col.: <tp:taxon-name><tp:taxon-name-part taxon-name-part-type="family">Chrysomelidae</tp:taxon-name-part></tp:taxon-name>).</article-title><source>Bulletin Mensuel de la Société Linnéenne de Lyon</source><volume>36</volume>: <fpage>13</fpage>–<lpage>18</lpage>. <ext-link xlink:type="simple" ext-link-type="doi" xlink:href="10.3406/linly.1967.5878">https://doi.org/10.3406/linly.1967.5878</ext-link></mixed-citation></ref><ref id="B49"><mixed-citation xmlns:xlink="http://www.w3.org/1999/xlink" xlink:type="simple"><person-group><name name-style="western"><surname>Jolivet</surname><given-names>P</given-names></name></person-group> (<year>1995</year>) <article-title>A status report on the species of <italic><tp:taxon-name><tp:taxon-name-part taxon-name-part-type="genus">Timarcha</tp:taxon-name-part></tp:taxon-name></italic> (<tp:taxon-name><tp:taxon-name-part taxon-name-part-type="order">Coleoptera</tp:taxon-name-part></tp:taxon-name>: <tp:taxon-name><tp:taxon-name-part taxon-name-part-type="family">Chrysomelidae</tp:taxon-name-part></tp:taxon-name>).</article-title><source><tp:taxon-name><tp:taxon-name-part taxon-name-part-type="class">Insecta</tp:taxon-name-part></tp:taxon-name> Mundi</source><volume>9</volume>(<issue>1–2</issue>): <fpage>153</fpage>–<lpage>154</lpage>.</mixed-citation></ref><ref id="B78"><mixed-citation xmlns:xlink="http://www.w3.org/1999/xlink" xlink:type="simple"><person-group><name name-style="western"><surname>Petitpierre</surname><given-names>E</given-names></name></person-group> (<year>1970</year>) <article-title>Variaciones morfológicas y de la genitalia en las <italic><tp:taxon-name><tp:taxon-name-part taxon-name-part-type="genus">Timarcha</tp:taxon-name-part></tp:taxon-name></italic> Lat. (Col. <tp:taxon-name><tp:taxon-name-part taxon-name-part-type="family">Chrysomelidae</tp:taxon-name-part></tp:taxon-name>).</article-title><source>Publicaciones del Instituto de Biología Aplicada</source><volume>48</volume>: <fpage>5</fpage>–<lpage>16</lpage>.</mixed-citation></ref><ref id="B79"><mixed-citation xmlns:xlink="http://www.w3.org/1999/xlink" xlink:type="simple"><person-group><name name-style="western"><surname>Petitpierre</surname><given-names>E</given-names></name></person-group> (<year>1973</year>) <source>Estudios sistemáticos, citogenéticos y evolutivos sobre el género <italic><tp:taxon-name><tp:taxon-name-part taxon-name-part-type="genus">Timarcha</tp:taxon-name-part></tp:taxon-name></italic> (<tp:taxon-name><tp:taxon-name-part taxon-name-part-type="order">Coleoptera</tp:taxon-name-part></tp:taxon-name>, <tp:taxon-name><tp:taxon-name-part taxon-name-part-type="family">Chrysomelidae</tp:taxon-name-part></tp:taxon-name>).</source><publisher-name>PhD thesis</publisher-name>, <publisher-loc>Universidad de Barcelona, Barcelona</publisher-loc>, <size units="page">23 pp</size>.</mixed-citation></ref><ref id="B80"><mixed-citation xmlns:xlink="http://www.w3.org/1999/xlink" xlink:type="simple"><person-group><name name-style="western"><surname>Petitpierre</surname><given-names>E</given-names></name></person-group> (<year>1985</year>) <article-title>Notas faunisticas y ecológicas sobre <tp:taxon-name><tp:taxon-name-part taxon-name-part-type="family">Chrysomelidae</tp:taxon-name-part></tp:taxon-name> (<tp:taxon-name><tp:taxon-name-part taxon-name-part-type="order">Coleoptera</tp:taxon-name-part></tp:taxon-name>) de Mallorca y Catalunya.</article-title><source>Bolletí de la Societat d’Història Natural de les Balears</source><volume>29</volume>: <fpage>31</fpage>–<lpage>36</lpage>.</mixed-citation></ref><ref id="B81"><mixed-citation xmlns:xlink="http://www.w3.org/1999/xlink" xlink:type="simple"><person-group><name name-style="western"><surname>Petitpierre</surname><given-names>E</given-names></name></person-group> (<year>2011</year>) <article-title>Cytogenetics, cytotaxonomy and chromosomal evolution of <tp:taxon-name><tp:taxon-name-part taxon-name-part-type="subfamily">Chrysomelinae</tp:taxon-name-part></tp:taxon-name> revisited (<tp:taxon-name><tp:taxon-name-part taxon-name-part-type="order">Coleoptera</tp:taxon-name-part></tp:taxon-name>, <tp:taxon-name><tp:taxon-name-part taxon-name-part-type="family">Chrysomelidae</tp:taxon-name-part></tp:taxon-name>).</article-title><source>ZooKeys</source><volume>157</volume>: <fpage>67</fpage>–<lpage>79</lpage>. <ext-link xlink:type="simple" ext-link-type="doi" xlink:href="10.3897/zookeys.157.1339">https://doi.org/10.3897/zookeys.157.1339</ext-link></mixed-citation></ref><ref id="B52"><mixed-citation xmlns:xlink="http://www.w3.org/1999/xlink" xlink:type="simple"><person-group><name name-style="western"><surname>Jolivet</surname><given-names>P</given-names></name><name name-style="western"><surname>Petitpierre</surname><given-names>E</given-names></name></person-group> (<year>1973</year>) <article-title>Plantes-hôtes connues de <italic><tp:taxon-name><tp:taxon-name-part taxon-name-part-type="genus">Timarcha</tp:taxon-name-part></tp:taxon-name></italic> Latreille (Col. Chrys.). Quelques considérations sur les raisons possibles du trophisme sélectif.</article-title><source>Bulletin de la Societé Entomologique de France</source><volume>78</volume>(<issue>1–2</issue>): <fpage>9</fpage>–<lpage>25</lpage>.</mixed-citation></ref><ref id="B85"><mixed-citation xmlns:xlink="http://www.w3.org/1999/xlink" xlink:type="simple"><person-group><name name-style="western"><surname>Petitpierre</surname><given-names>E</given-names></name><name name-style="western"><surname>Segarra</surname><given-names>C</given-names></name><name name-style="western"><surname>Juan</surname><given-names>C</given-names></name></person-group> (<year>1993</year>) <article-title>Genome size and chromosomal evolution in leaf beetles (<tp:taxon-name><tp:taxon-name-part taxon-name-part-type="order">Coleoptera</tp:taxon-name-part></tp:taxon-name>, <tp:taxon-name><tp:taxon-name-part taxon-name-part-type="family">Chrysomelidae</tp:taxon-name-part></tp:taxon-name>).</article-title><source>Hereditas</source><volume>119</volume>: <fpage>1</fpage>–<lpage>6</lpage>. <ext-link xlink:type="simple" ext-link-type="doi" xlink:href="10.1111/j.1601-5223.1993.00001.x">https://doi.org/10.1111/j.1601-5223.1993.00001.x</ext-link></mixed-citation></ref><ref id="B14"><mixed-citation xmlns:xlink="http://www.w3.org/1999/xlink" xlink:type="simple"><person-group><name name-style="western"><surname>Chevin</surname><given-names>H</given-names></name></person-group> (<year>1994</year>) <article-title>Food selection and life-cycle of the Old World <italic><tp:taxon-name><tp:taxon-name-part taxon-name-part-type="genus">Timarcha</tp:taxon-name-part></tp:taxon-name></italic> Latreille, 1829 (Col. <tp:taxon-name><tp:taxon-name-part taxon-name-part-type="subfamily">Chrysomelinae</tp:taxon-name-part></tp:taxon-name>).</article-title> In: <person-group><name name-style="western"><surname>Jolivet</surname><given-names>PH</given-names></name><name name-style="western"><surname>Cox</surname><given-names>ML</given-names></name><name name-style="western"><surname>Petitpierre</surname><given-names>E</given-names></name></person-group> (<role>Eds</role>) <issue-title>Novel Aspects of the Biology of Chrysomelidae.</issue-title><source>Kluwer Academic Publishers, the Netherlands</source>, <fpage>533</fpage>–<lpage>539</lpage>. <ext-link xlink:type="simple" ext-link-type="doi" xlink:href="10.1007/978-94-011-1781-4_40">https://doi.org/10.1007/978-94-011-1781-4_40</ext-link></mixed-citation></ref><ref id="B84"><mixed-citation xmlns:xlink="http://www.w3.org/1999/xlink" xlink:type="simple"><person-group><name name-style="western"><surname>Petitpierre</surname><given-names>E</given-names></name><name name-style="western"><surname>Juan</surname><given-names>C</given-names></name></person-group> (<year>1994</year>) <article-title>Genome size, chromosomes, and egg-chorion ultrastructure in the evolution of <tp:taxon-name><tp:taxon-name-part taxon-name-part-type="subfamily">Chrysomelinae</tp:taxon-name-part></tp:taxon-name>.</article-title> In: <person-group><name name-style="western"><surname>Jolivet</surname><given-names>P</given-names></name><name name-style="western"><surname>Cox</surname><given-names>ML</given-names></name><name name-style="western"><surname>Petitpierre</surname><given-names>E</given-names></name></person-group> (<role>Eds</role>) <issue-title>Novel Aspects of the Biology of Chrysomelidae.</issue-title><source>Kluwer Acad. Publ., Dordrecht</source>, <fpage>213</fpage>–<lpage>225</lpage>. <ext-link xlink:type="simple" ext-link-type="doi" xlink:href="10.1007/978-94-011-1781-4_14">https://doi.org/10.1007/978-94-011-1781-4_14</ext-link></mixed-citation></ref><ref id="B90"><mixed-citation xmlns:xlink="http://www.w3.org/1999/xlink" xlink:type="simple"><person-group><name name-style="western"><surname>Santiago-Blay</surname><given-names>J</given-names></name><name name-style="western"><surname>Fain</surname><given-names>A</given-names></name></person-group> (<year>1994</year>) <article-title>Phoretic and ectoparasitic mites (<tp:taxon-name><tp:taxon-name-part taxon-name-part-type="subclass">Acari</tp:taxon-name-part></tp:taxon-name>) of the <tp:taxon-name><tp:taxon-name-part taxon-name-part-type="family">Chrysomelidae</tp:taxon-name-part></tp:taxon-name>.</article-title> In: <person-group><name name-style="western"><surname>Jolivet</surname><given-names>P</given-names></name><name name-style="western"><surname>Cox</surname><given-names>ML</given-names></name><name name-style="western"><surname>Petitpierre</surname><given-names>E</given-names></name></person-group> (<role>Eds</role>) <issue-title>Novel Aspects of the Biology of Chrysomelidae.</issue-title><source>Kluwer Academic Publishers, Dordrecht</source>, <fpage>407</fpage>–<lpage>417</lpage>. <ext-link xlink:type="simple" ext-link-type="doi" xlink:href="10.1007/978-94-011-1781-4_34">https://doi.org/10.1007/978-94-011-1781-4_34</ext-link></mixed-citation></ref><ref id="B94"><mixed-citation xmlns:xlink="http://www.w3.org/1999/xlink" xlink:type="simple"><person-group><name name-style="western"><surname>Steinhausen</surname><given-names>WR</given-names></name></person-group> (<year>1994</year>) <article-title>Larvae of Palaearctic <italic><tp:taxon-name><tp:taxon-name-part taxon-name-part-type="genus">Timarcha</tp:taxon-name-part></tp:taxon-name></italic> Latreille.</article-title> In: <person-group><name name-style="western"><surname>Jolivet</surname><given-names>P</given-names></name><name name-style="western"><surname>Cox</surname><given-names>ML</given-names></name><name name-style="western"><surname>Petitpierre</surname><given-names>E</given-names></name></person-group> (<role>Eds</role>) <issue-title>Novel Aspects of the Biology of Chrysomelidae.</issue-title><source>Kluwer Academic Publishers, Dordrecht</source>, <fpage>119</fpage>–<lpage>125</lpage>. <ext-link xlink:type="simple" ext-link-type="doi" xlink:href="10.1007/978-94-011-1781-4">https://doi.org/10.1007/978-94-011-1781-4</ext-link></mixed-citation></ref><ref id="B51"><mixed-citation xmlns:xlink="http://www.w3.org/1999/xlink" xlink:type="simple"><person-group><name name-style="western"><surname>Jolivet</surname><given-names>P</given-names></name><name name-style="western"><surname>Hawkeswood</surname><given-names>TJ</given-names></name></person-group> (<year>1995</year>) <source>Host-plants of <tp:taxon-name><tp:taxon-name-part taxon-name-part-type="family">Chrysomelidae</tp:taxon-name-part></tp:taxon-name> of the World.</source><publisher-name>Backhuys Publishers</publisher-name>, <publisher-loc>Leiden</publisher-loc>, <size units="page">281 pp</size>.</mixed-citation></ref><ref id="B50"><mixed-citation xmlns:xlink="http://www.w3.org/1999/xlink" xlink:type="simple"><person-group><name name-style="western"><surname>Jolivet</surname><given-names>P</given-names></name></person-group> (<year>1998</year>) <source>Interrelationship Between Insects and Plants.</source><publisher-name>CRC Press</publisher-name>, <publisher-loc>Boca Raton</publisher-loc>, <size units="page">309 pp</size>. <ext-link xlink:type="simple" ext-link-type="doi" xlink:href="10.1201/9781498719360">https://doi.org/10.1201/9781498719360</ext-link></mixed-citation></ref><ref id="B99"><mixed-citation xmlns:xlink="http://www.w3.org/1999/xlink" xlink:type="simple"><person-group><name name-style="western"><surname>Teunissen</surname><given-names>APJA</given-names></name></person-group> (<year>2002</year>) <article-title>Coleópteros de la Península ibérica de la colección A. Teunissen (Holanda): IV. Familia <tp:taxon-name><tp:taxon-name-part taxon-name-part-type="family">Chrysomelidae</tp:taxon-name-part></tp:taxon-name> (<tp:taxon-name><tp:taxon-name-part taxon-name-part-type="order">Coleoptera</tp:taxon-name-part></tp:taxon-name>).</article-title><source>Boletín de la Sociedad Entomológica Aragonesa</source><volume>30</volume>: <fpage>193</fpage>–<lpage>196</lpage>.</mixed-citation></ref><ref id="B104"><mixed-citation xmlns:xlink="http://www.w3.org/1999/xlink" xlink:type="simple"><person-group><name name-style="western"><surname>Warchałowski</surname><given-names>A</given-names></name></person-group> (<year>2003</year>) <source><tp:taxon-name><tp:taxon-name-part taxon-name-part-type="family">Chrysomelidae</tp:taxon-name-part></tp:taxon-name>. The Leaf-beetles of Europe and the Mediterranean Area.</source><publisher-name>Natura optima dux Foundation</publisher-name>, <publisher-loc>Warszawa</publisher-loc>, <size units="page">600 pp</size>. [56 pls]</mixed-citation></ref><ref id="B105"><mixed-citation xmlns:xlink="http://www.w3.org/1999/xlink" xlink:type="simple"><person-group><name name-style="western"><surname>Warchałowski</surname><given-names>A</given-names></name></person-group> (<year>2010</year>) <source>The Palaearctic <tp:taxon-name><tp:taxon-name-part taxon-name-part-type="family">Chrysomelidae</tp:taxon-name-part></tp:taxon-name>. Identification Keys.</source><publisher-name>Natura Optima Dux Foundation</publisher-name>, <publisher-loc>Warszawa, 2 vols</publisher-loc>, <size units="page">1211 pp</size>.</mixed-citation></ref><ref id="B30"><mixed-citation xmlns:xlink="http://www.w3.org/1999/xlink" xlink:type="simple"><person-group><name name-style="western"><surname>Gomez-Zurita</surname><given-names>J</given-names></name></person-group> (<year>2004</year>) <article-title>Molecular systematics and time-scale for the evolution of <italic><tp:taxon-name><tp:taxon-name-part taxon-name-part-type="genus">Timarcha</tp:taxon-name-part></tp:taxon-name></italic>, a leaf-beetle genus with a disjunct Holarctic distribution.</article-title><source>Molecular Phylogenetics and Evolution</source><volume>32</volume>(<issue>2</issue>): <fpage>647</fpage>–<lpage>665</lpage>. <ext-link xlink:type="simple" ext-link-type="doi" xlink:href="10.1016/j.ympev.2004.02.009">https://doi.org/10.1016/j.ympev.2004.02.009</ext-link></mixed-citation></ref><ref id="B31"><mixed-citation xmlns:xlink="http://www.w3.org/1999/xlink" xlink:type="simple"><person-group><name name-style="western"><surname>Gómez-Zurita</surname><given-names>J</given-names></name></person-group> (<year>2008</year>) <article-title>Species and speciation in <italic><tp:taxon-name><tp:taxon-name-part taxon-name-part-type="genus">Timarcha</tp:taxon-name-part></tp:taxon-name></italic>.</article-title> In: <person-group><name name-style="western"><surname>Jolivet</surname><given-names>P</given-names></name><name name-style="western"><surname>Santiago-Blay</surname><given-names>J</given-names></name><name name-style="western"><surname>Schmitt</surname><given-names>M</given-names></name></person-group> (<role>Eds</role>) <issue-title>Research on Chrysomelidae 1.</issue-title><source>Brill Academic Publishers, Leiden</source>, <fpage>17</fpage>–<lpage>39</lpage>.</mixed-citation></ref><ref id="B33"><mixed-citation xmlns:xlink="http://www.w3.org/1999/xlink" xlink:type="simple"><person-group><name name-style="western"><surname>Gómez-Zurita</surname><given-names>J</given-names></name><name name-style="western"><surname>Juan</surname><given-names>C</given-names></name><name name-style="western"><surname>Petitpierre</surname><given-names>E</given-names></name></person-group> (<year>2000</year>) <article-title>The evolutionary history of the genus <italic><tp:taxon-name><tp:taxon-name-part taxon-name-part-type="genus">Timarcha</tp:taxon-name-part></tp:taxon-name></italic> (<tp:taxon-name><tp:taxon-name-part taxon-name-part-type="order">Coleoptera</tp:taxon-name-part></tp:taxon-name>, <tp:taxon-name><tp:taxon-name-part taxon-name-part-type="family">Chrysomelidae</tp:taxon-name-part></tp:taxon-name>) inferred from mitochondrial COII gene and partial 16S rDNA sequences.</article-title><source>Molecular Phylogenetics and Evolution</source><volume>14</volume>(<issue>2</issue>): <fpage>304</fpage>–<lpage>317</lpage>. <ext-link xlink:type="simple" ext-link-type="doi" xlink:href="10.1006/mpev.1999.0712">https://doi.org/10.1006/mpev.1999.0712</ext-link></mixed-citation></ref><ref id="B34"><mixed-citation xmlns:xlink="http://www.w3.org/1999/xlink" xlink:type="simple"><person-group><name name-style="western"><surname>Gómez-Zurita</surname><given-names>J</given-names></name><name name-style="western"><surname>Pons</surname><given-names>J</given-names></name><name name-style="western"><surname>Petitpierre</surname><given-names>E</given-names></name></person-group> (<year>2004</year>) <article-title>The evolutionary origin of a novel karyotype in <italic><tp:taxon-name><tp:taxon-name-part taxon-name-part-type="genus">Timarcha</tp:taxon-name-part></tp:taxon-name></italic> (<tp:taxon-name><tp:taxon-name-part taxon-name-part-type="order">Coleoptera</tp:taxon-name-part></tp:taxon-name>, <tp:taxon-name><tp:taxon-name-part taxon-name-part-type="family">Chrysomelidae</tp:taxon-name-part></tp:taxon-name>) and general trends of chromosome evolution in the genus.</article-title><source>Journal of Zoological Systematics and Evolutionary Research</source><volume>42</volume>(<issue>4</issue>): <fpage>332</fpage>–<lpage>341</lpage>. <ext-link xlink:type="simple" ext-link-type="doi" xlink:href="10.1111/j.1439-0469.2004.00267.x">https://doi.org/10.1111/j.1439-0469.2004.00267.x</ext-link></mixed-citation></ref><ref id="B32"><mixed-citation xmlns:xlink="http://www.w3.org/1999/xlink" xlink:type="simple"><person-group><name name-style="western"><surname>Gómez-Zurita</surname><given-names>J</given-names></name><name name-style="western"><surname>Galián</surname><given-names>J</given-names></name></person-group> (<year>2005</year>) <article-title>Current knowledge on genes and genomes of phytophagous beetles (<tp:taxon-name><tp:taxon-name-part taxon-name-part-type="order">Coleoptera</tp:taxon-name-part></tp:taxon-name>: <tp:taxon-name><tp:taxon-name-part taxon-name-part-type="superfamily">Chrysomeloidea</tp:taxon-name-part></tp:taxon-name>, <tp:taxon-name><tp:taxon-name-part taxon-name-part-type="superfamily">Curculionoidea</tp:taxon-name-part></tp:taxon-name>): a review.</article-title><source>European Journal of Entomology</source><volume>102</volume>(<issue>4</issue>): <fpage>577</fpage>–<lpage>597</lpage>. <ext-link xlink:type="simple" ext-link-type="doi" xlink:href="10.14411/eje.2005.082">https://doi.org/10.14411/eje.2005.082</ext-link></mixed-citation></ref><ref id="B20"><mixed-citation xmlns:xlink="http://www.w3.org/1999/xlink" xlink:type="simple"><person-group><name name-style="western"><surname>Davison</surname><given-names>A</given-names></name><name name-style="western"><surname>Blaxter</surname><given-names>M</given-names></name></person-group> (<year>2005</year>) <article-title>Ancient origin of glycosyl hydrolase family 9 cellulase genes.</article-title><source>Molecular Biology and Evolution</source><volume>22</volume>(<issue>5</issue>): <fpage>1273</fpage>–<lpage>1284</lpage>. <ext-link xlink:type="simple" ext-link-type="doi" xlink:href="10.1093/molbev/msi107">https://doi.org/10.1093/molbev/msi107</ext-link></mixed-citation></ref><ref id="B54"><mixed-citation xmlns:xlink="http://www.w3.org/1999/xlink" xlink:type="simple"><person-group><name name-style="western"><surname>Jolivet</surname><given-names>P</given-names></name><name name-style="western"><surname>Poinar</surname><given-names>G</given-names></name></person-group> (<year>2007</year>) <article-title>Parasites, commensals and phoretics of <italic><tp:taxon-name><tp:taxon-name-part taxon-name-part-type="genus">Timarcha</tp:taxon-name-part></tp:taxon-name></italic> (<tp:taxon-name><tp:taxon-name-part taxon-name-part-type="order">Coleoptera</tp:taxon-name-part></tp:taxon-name>: <tp:taxon-name><tp:taxon-name-part taxon-name-part-type="family">Chrysomelidae</tp:taxon-name-part></tp:taxon-name>).</article-title><source>Genus</source><volume>18</volume>(<issue>4</issue>): <fpage>589</fpage>–<lpage>596</lpage>.</mixed-citation></ref><ref id="B35"><mixed-citation xmlns:xlink="http://www.w3.org/1999/xlink" xlink:type="simple"><person-group><name name-style="western"><surname>Gómez-Zurita</surname><given-names>J</given-names></name><name name-style="western"><surname>Kippenberg</surname><given-names>H</given-names></name></person-group> (<year>2010</year>) <article-title><tp:taxon-name><tp:taxon-name-part taxon-name-part-type="subfamily">Chrysomelinae</tp:taxon-name-part></tp:taxon-name>, tribe <tp:taxon-name><tp:taxon-name-part taxon-name-part-type="tribe">Timarchini</tp:taxon-name-part></tp:taxon-name>.</article-title> In: <person-group><name name-style="western"><surname>Löbl</surname><given-names>I</given-names></name><name name-style="western"><surname>Smetana</surname><given-names>A</given-names></name></person-group> (<role>Eds</role>) <issue-title>Catalogue of Palaearctic Coleoptera: Chrysomeloidea (Vol.</issue-title><source>6). Apollo Books, Stenstrup</source>, <fpage>437</fpage>–<lpage>443</lpage>.</mixed-citation></ref><ref id="B69"><mixed-citation xmlns:xlink="http://www.w3.org/1999/xlink" xlink:type="simple"><person-group><name name-style="western"><surname>Mravinac</surname><given-names>B</given-names></name><name name-style="western"><surname>Meštrović</surname><given-names>N</given-names></name><name name-style="western"><surname>Cavrak</surname><given-names>VV</given-names></name><name name-style="western"><surname>Plohl</surname><given-names>M</given-names></name></person-group> (<year>2011</year>) <article-title>TCAGG, an alternative telomeric sequence in insects.</article-title><source>Chromosoma</source><volume>120</volume>(<issue>4</issue>): <fpage>367</fpage>–<lpage>376</lpage>. <ext-link xlink:type="simple" ext-link-type="doi" xlink:href="10.1007/s00412-011-0317-x">https://doi.org/10.1007/s00412-011-0317-x</ext-link></mixed-citation></ref><ref id="B55"><mixed-citation xmlns:xlink="http://www.w3.org/1999/xlink" xlink:type="simple"><person-group><name name-style="western"><surname>Jolivet</surname><given-names>P</given-names></name><name name-style="western"><surname>Poinar</surname><given-names>G</given-names></name><name name-style="western"><surname>Verma</surname><given-names>KK</given-names></name></person-group> (<year>2014</year>) <article-title><italic><tp:taxon-name><tp:taxon-name-part taxon-name-part-type="genus">Timarcha</tp:taxon-name-part></tp:taxon-name></italic> Latreille: a strange beetle and a living fossil.</article-title><source>Terrestrial Arthropod Reviews</source><volume>7</volume>(<issue>1</issue>): <fpage>3</fpage>–<lpage>20</lpage>. <ext-link xlink:type="simple" ext-link-type="doi" xlink:href="10.1163/18749836-06041071">https://doi.org/10.1163/18749836-06041071</ext-link></mixed-citation></ref><ref id="B83"><mixed-citation xmlns:xlink="http://www.w3.org/1999/xlink" xlink:type="simple"><person-group><name name-style="western"><surname>Petitpierre</surname><given-names>E</given-names></name><name name-style="western"><surname>Anichtchenko</surname><given-names>A</given-names></name></person-group> (<year>2018</year>) <article-title>Endophallus structure: a promising tool for cryptic species identification in <italic><tp:taxon-name><tp:taxon-name-part taxon-name-part-type="genus">Timarcha</tp:taxon-name-part></tp:taxon-name></italic> Samouelle, 1819 (<tp:taxon-name><tp:taxon-name-part taxon-name-part-type="order">Coleoptera</tp:taxon-name-part></tp:taxon-name>: <tp:taxon-name><tp:taxon-name-part taxon-name-part-type="family">Chrysomelidae</tp:taxon-name-part></tp:taxon-name>: <tp:taxon-name><tp:taxon-name-part taxon-name-part-type="subfamily">Chrysomelinae</tp:taxon-name-part></tp:taxon-name>).</article-title><source>Zootaxa</source><volume>4446</volume>(<issue>3</issue>): <fpage>361</fpage>–<lpage>383</lpage>. <ext-link xlink:type="simple" ext-link-type="doi" xlink:href="10.11646/zootaxa.4446.3.4">https://doi.org/10.11646/zootaxa.4446.3.4</ext-link></mixed-citation></ref><ref id="B82"><mixed-citation xmlns:xlink="http://www.w3.org/1999/xlink" xlink:type="simple"><person-group><name name-style="western"><surname>Petitpierre</surname><given-names>E</given-names></name></person-group> (<year>2019</year>) <source><tp:taxon-name><tp:taxon-name-part taxon-name-part-type="order">Coleoptera</tp:taxon-name-part></tp:taxon-name><tp:taxon-name><tp:taxon-name-part taxon-name-part-type="family">Chrysomelidae</tp:taxon-name-part></tp:taxon-name> II. Fauna Ibérica (Vol. 46).</source><publisher-name>CSIC</publisher-name>, <publisher-loc>Madrid</publisher-loc>, <size units="page">596 pp</size>.</mixed-citation></ref><ref id="B15"><mixed-citation xmlns:xlink="http://www.w3.org/1999/xlink" xlink:type="simple"><person-group><name name-style="western"><surname>Compte</surname><given-names>A</given-names></name></person-group> (<year>1956</year>) <article-title>Aportaciones al conocimiento de la <italic><tp:taxon-name><tp:taxon-name-part taxon-name-part-type="genus">Timarcha</tp:taxon-name-part> <tp:taxon-name-part taxon-name-part-type="species">balearica</tp:taxon-name-part></tp:taxon-name></italic> Gory.</article-title><source>Bolletí de la Societat d’Història Natural de les Balears</source><volume>2</volume>: <fpage>37</fpage>–<lpage>40</lpage>.</mixed-citation></ref><ref id="B98"><mixed-citation xmlns:xlink="http://www.w3.org/1999/xlink" xlink:type="simple"><person-group><name name-style="western"><surname>Tenenbaum</surname><given-names>S</given-names></name></person-group> (<year>1915</year>) <source>Faüna koleopterologiczna Wysp Balearskich (Faune coléoptérologique des îles Baléares).</source><publisher-name>Księgarni Gebethnera i Wolffa</publisher-name>, <publisher-loc>Warszawa</publisher-loc>, <size units="page">150 pp</size>.</mixed-citation></ref><ref id="B45"><mixed-citation xmlns:xlink="http://www.w3.org/1999/xlink" xlink:type="simple"><person-group><name name-style="western"><surname>Jolivet</surname><given-names>P</given-names></name></person-group> (<year>1953</year>) <article-title>Les <tp:taxon-name><tp:taxon-name-part taxon-name-part-type="superfamily">Chrysomeloidea</tp:taxon-name-part></tp:taxon-name> des îlles Baléares.</article-title><source>Mémories de l’Institut Royal des Sciences Naturelles de Belgique</source><volume>2</volume>(<issue>50</issue>): <fpage>1</fpage>–<lpage>88</lpage>.</mixed-citation></ref></ref-list></tp:taxon-treatment>
