# Supplementary material for: The species of Timarcha Samouelle, 1819 described by Linnaeus (Coleoptera, Chrysomelidae)
Source: Zookeys. 2020 Nov 5;986:55–80. doi: 10.3897/zookeys.986.57158 (PMC7661484; doi:10.3897/zookeys.986.57158)
Supplement: XML Treatment for Timarcha rugosa [file zookeys.986.57158-treatment3.xml]

<!DOCTYPE tp:taxon-treatment
  PUBLIC "-//TaxonX//DTD Taxonomic Treatment Publishing DTD v0 20100105//EN" "tax-treatment-NSO.dtd">
<tp:taxon-treatment xmlns:tp="http://www.plazi.org/taxpub"><tp:treatment-meta><kwd-group><label>Taxon classification</label><kwd><named-content xmlns:xlink="http://www.w3.org/1999/xlink" content-type="kingdom">Animalia</named-content></kwd><kwd><named-content xmlns:xlink="http://www.w3.org/1999/xlink" content-type="order">Coleoptera</named-content></kwd><kwd><named-content xmlns:xlink="http://www.w3.org/1999/xlink" content-type="family">Chrysomelidae</named-content></kwd></kwd-group><mixed-citation publication-type="journal"><person-group><name><surname>Vela</surname><given-names>José Miguel</given-names></name><name><surname>Alonso-Zarazaga</surname><given-names>Miguel Ángel</given-names></name><name><surname>Daccordi</surname><given-names>Mauro</given-names></name></person-group><article-title>The species of <italic><tp:taxon-name><tp:taxon-name-part taxon-name-part-type="genus" reg="Timarcha">Timarcha</tp:taxon-name-part></tp:taxon-name></italic> Samouelle, 1819 described by Linnaeus (<tp:taxon-name><tp:taxon-name-part taxon-name-part-type="order">Coleoptera</tp:taxon-name-part></tp:taxon-name>, <tp:taxon-name><tp:taxon-name-part taxon-name-part-type="family">Chrysomelidae</tp:taxon-name-part></tp:taxon-name>)</article-title><source>Zookeys</source><day>05</day><month>11</month><year>2020</year><volume>986</volume><fpage>55</fpage><lpage>80</lpage><pub-id pub-id-type="doi">10.3897/zookeys.986.57158</pub-id></mixed-citation></tp:treatment-meta><tp:nomenclature><tp:taxon-name><object-id xmlns:xlink="http://www.w3.org/1999/xlink" content-type="arpha" xlink:type="simple">0FEF0D49-2B1F-567B-8BB4-E08CAD14F238</object-id>
            <tp:taxon-name-part taxon-name-part-type="genus" reg="Timarcha">Timarcha</tp:taxon-name-part>
            <tp:taxon-name-part taxon-name-part-type="species" reg="rugosa">rugosa</tp:taxon-name-part>
          </tp:taxon-name><tp:taxon-authority>(Linnaeus, 1767)</tp:taxon-authority><xref ref-type="fig" rid="F4">Figures 15–17</xref><xref ref-type="fig" rid="F5">, 18–22</xref><tp:nomenclature-citation-list><tp:nomenclature-citation><tp:taxon-name>
                <tp:taxon-name-part taxon-name-part-type="genus" reg="Tenebrio">Tenebrio</tp:taxon-name-part> <tp:taxon-name-part taxon-name-part-type="species" reg="rugosus">rugosus</tp:taxon-name-part></tp:taxon-name><comment><xref ref-type="bibr" rid="B64">Linnaeus 1767</xref>: 678 (original description).</comment></tp:nomenclature-citation><tp:nomenclature-citation><tp:taxon-name>
                <tp:taxon-name-part taxon-name-part-type="genus" reg="Chrysomela">Chrysomela</tp:taxon-name-part> <tp:taxon-name-part taxon-name-part-type="species" reg="scabra">scabra</tp:taxon-name-part></tp:taxon-name><comment><xref ref-type="bibr" rid="B75">Olivier 1807</xref>: 507 (original description). Synonymized by <xref ref-type="bibr" rid="B27">Fairmaire (1884</xref>: 89). Synonymy confirmed.</comment></tp:nomenclature-citation><tp:nomenclature-citation><tp:taxon-name>
                <tp:taxon-name-part taxon-name-part-type="genus" reg="Timarcha">Timarcha</tp:taxon-name-part> <tp:taxon-name-part taxon-name-part-type="species" reg="generosa">generosa</tp:taxon-name-part></tp:taxon-name><comment><xref ref-type="bibr" rid="B23">Erichson 1841</xref>: 189 (original description). Synonymized by <xref ref-type="bibr" rid="B28">Fairmaire and Allard (1873</xref>: 161). Synonymy confirmed.</comment></tp:nomenclature-citation></tp:nomenclature-citation-list></tp:nomenclature><tp:treatment-sec sec-type="Type localities" id="SECID0EVIBG"><title>Type localities.</title><p><italic><tp:taxon-name><tp:taxon-name-part taxon-name-part-type="genus" reg="Tenebrio">Tenebrio</tp:taxon-name-part> <tp:taxon-name-part taxon-name-part-type="species" reg="rugosus">rugosus</tp:taxon-name-part></tp:taxon-name></italic>: “Africa” [other localities mentioned in the original description as “Hispania” and “Gallia” are erroneous and should not be taken into consideration following Recommendation 76A.2 of the Code (<xref ref-type="bibr" rid="B41">International Commission on Zoological Nomenclature 1999</xref>)]. <italic><tp:taxon-name><tp:taxon-name-part taxon-name-part-type="genus" reg="Chrysomela">Chrysomela</tp:taxon-name-part> <tp:taxon-name-part taxon-name-part-type="species" reg="scabra">scabra</tp:taxon-name-part></tp:taxon-name></italic>: “côte de Barbarie”. <italic><tp:taxon-name><tp:taxon-name-part taxon-name-part-type="genus" reg="Timarcha">Timarcha</tp:taxon-name-part> <tp:taxon-name-part taxon-name-part-type="species" reg="generosa">generosa</tp:taxon-name-part></tp:taxon-name></italic>: “Bona”.</p></tp:treatment-sec><tp:treatment-sec sec-type="type material" id="SECID0EAKBG"><title>Type material.</title><p><italic><tp:taxon-name><tp:taxon-name-part taxon-name-part-type="genus" reg="Tenebrio">Tenebrio</tp:taxon-name-part> <tp:taxon-name-part taxon-name-part-type="species" reg="rugosus">rugosus</tp:taxon-name-part></tp:taxon-name></italic>: not examined. The photographs of the <bold><italic>lectotype</italic></bold> (♀, presently designated, Fig. <xref ref-type="fig" rid="F4">15</xref>), labelled “<tp:taxon-name><tp:taxon-name-part taxon-name-part-type="genus" reg="Tenebrio"/><tp:taxon-name-part taxon-name-part-type="species" reg="rugosus">rugosus</tp:taxon-name-part></tp:taxon-name> / chalybeata [reversal, w, h, Linnaeus’ handwriting] // 27 [w, p]” (<abbrev xmlns:xlink="http://www.w3.org/1999/xlink" content-type="institution" xlink:title="The Linnean Collections of the Linnean Society, London" id="ABBRID0EBLBG" xlink:type="simple">LSUK</abbrev>, code LINN 6576), are available at <ext-link xmlns:xlink="http://www.w3.org/1999/xlink" xlink:type="simple" ext-link-type="uri" xlink:href="http://linnean-online.org/23901/">http://linnean-online.org/23901/</ext-link>.</p><p><italic><tp:taxon-name><tp:taxon-name-part taxon-name-part-type="genus" reg="Chrysomela">Chrysomela</tp:taxon-name-part> <tp:taxon-name-part taxon-name-part-type="species" reg="scabra">scabra</tp:taxon-name-part></tp:taxon-name></italic>: <bold><italic>Lectotype</italic></bold> (♀, presently designated, Fig. <xref ref-type="fig" rid="F4">16</xref>): “COLLECTION / OLIVIER / TYPE [round green label, p] // <bold><italic>lectotypus</italic></bold> [p] / <tp:taxon-name><tp:taxon-name-part taxon-name-part-type="genus" reg="Timarcha">Timarcha</tp:taxon-name-part></tp:taxon-name> / <tp:taxon-name><tp:taxon-name-part taxon-name-part-type="genus" reg="Chrysomela"/><tp:taxon-name-part taxon-name-part-type="species" reg="scabra">scabra</tp:taxon-name-part></tp:taxon-name> Olivier [h] / Daccordi et Vela des. 2017 [p, r] // <tp:taxon-name><tp:taxon-name-part taxon-name-part-type="genus" reg="Timarcha">Timarcha</tp:taxon-name-part></tp:taxon-name> [p] / <tp:taxon-name><tp:taxon-name-part taxon-name-part-type="genus" reg="Timarcha"/><tp:taxon-name-part taxon-name-part-type="species" reg="rugosa">rugosa</tp:taxon-name-part></tp:taxon-name> L. [h] / Daccordi et Vela det. 2017 [p, w]” (<abbrev xmlns:xlink="http://www.w3.org/1999/xlink" content-type="institution" xlink:title="Muséum National d’Histoire Naturelle, Paris" id="ABBRID0EANBG" xlink:type="simple">MNHN</abbrev>).</p><p><italic><tp:taxon-name><tp:taxon-name-part taxon-name-part-type="genus" reg="Timarcha">Timarcha</tp:taxon-name-part> <tp:taxon-name-part taxon-name-part-type="species" reg="generosa">generosa</tp:taxon-name-part></tp:taxon-name></italic>: <bold><italic>Lectotype</italic></bold> (♂, presently designated, Fig. <xref ref-type="fig" rid="F4">17</xref>): “<tp:taxon-name><tp:taxon-name-part taxon-name-part-type="genus" reg="Timarcha"/><tp:taxon-name-part taxon-name-part-type="species" reg="generosa">generosa</tp:taxon-name-part></tp:taxon-name> / Er. / chalconota Dej. / Bona Wagner [h, w] // v. <tp:taxon-name><tp:taxon-name-part taxon-name-part-type="genus" reg="Timarcha"/><tp:taxon-name-part taxon-name-part-type="species" reg="generosa">generosa</tp:taxon-name-part></tp:taxon-name> Er. [h, bluish label] // 19114 [p, w] // Type [p, r] // <bold><italic>syntype</italic></bold> / <tp:taxon-name><tp:taxon-name-part taxon-name-part-type="genus" reg="Timarcha">Timarcha</tp:taxon-name-part> <tp:taxon-name-part taxon-name-part-type="species" reg="generosa">generosa</tp:taxon-name-part></tp:taxon-name> / Erichson, 1841 / labelled by MFNB 2016 [p, r] // <bold><italic>lectotypus</italic></bold> [p] / <tp:taxon-name><tp:taxon-name-part taxon-name-part-type="genus" reg="Timarcha">Timarcha</tp:taxon-name-part></tp:taxon-name> / <tp:taxon-name><tp:taxon-name-part taxon-name-part-type="genus" reg="Timarcha"/><tp:taxon-name-part taxon-name-part-type="species" reg="generosa">generosa</tp:taxon-name-part></tp:taxon-name> Erichson [h] / Daccordi et Vela des. 2017 [p, r]” (<abbrev xmlns:xlink="http://www.w3.org/1999/xlink" content-type="institution" xlink:title="Museum für Naturkunde der Humboldt-Universität, Berlin" id="ABBRID0EKPBG" xlink:type="simple">ZMHB</abbrev>). <bold><italic>Paralectotype</italic></bold>: 1 ♂ “Hist.-Coll. (<tp:taxon-name><tp:taxon-name-part taxon-name-part-type="order">Coleoptera</tp:taxon-name-part></tp:taxon-name>) / Nr. 19114 / <tp:taxon-name><tp:taxon-name-part taxon-name-part-type="genus" reg="Timarcha">Timarcha</tp:taxon-name-part> <tp:taxon-name-part taxon-name-part-type="species" reg="generosa">generosa</tp:taxon-name-part></tp:taxon-name> Erichs. / Bona, Wagner / Zool. Mus. Berlin [p, w] // 19114 [p, w] // Type [p, r] // <bold><italic>syntype</italic></bold> / <tp:taxon-name><tp:taxon-name-part taxon-name-part-type="genus" reg="Timarcha">Timarcha</tp:taxon-name-part> <tp:taxon-name-part taxon-name-part-type="species" reg="generosa">generosa</tp:taxon-name-part></tp:taxon-name> / Erichson, 1841 / labelled by MFNB 2016 [p, r] // <bold><italic>paralectotypus</italic></bold> [p] / <tp:taxon-name><tp:taxon-name-part taxon-name-part-type="genus" reg="Timarcha">Timarcha</tp:taxon-name-part></tp:taxon-name> / <tp:taxon-name><tp:taxon-name-part taxon-name-part-type="genus" reg="Timarcha"/><tp:taxon-name-part taxon-name-part-type="species" reg="generosa">generosa</tp:taxon-name-part></tp:taxon-name> Erichs. [h] / Daccordi et Vela des. 2017 [p, r]” (<abbrev xmlns:xlink="http://www.w3.org/1999/xlink" content-type="institution" xlink:title="Museum für Naturkunde der Humboldt-Universität, Berlin" id="ABBRID0EARBG" xlink:type="simple">ZMHB</abbrev>). <bold><italic>Paralectotype</italic></bold>: 1 ♀ “Hist.-Coll. (<tp:taxon-name><tp:taxon-name-part taxon-name-part-type="order">Coleoptera</tp:taxon-name-part></tp:taxon-name>) / Nr. 19114 / <tp:taxon-name><tp:taxon-name-part taxon-name-part-type="genus" reg="Timarcha">Timarcha</tp:taxon-name-part> <tp:taxon-name-part taxon-name-part-type="species" reg="generosa">generosa</tp:taxon-name-part></tp:taxon-name> Erichs. / Bona, Wagner / Zool. Mus. Berlin [p, w] // 19114 [p, w] // Type [p, r] // <bold><italic>syntype</italic></bold> / <tp:taxon-name><tp:taxon-name-part taxon-name-part-type="genus" reg="Timarcha">Timarcha</tp:taxon-name-part> <tp:taxon-name-part taxon-name-part-type="species" reg="generosa">generosa</tp:taxon-name-part></tp:taxon-name> / Erichson, 1841 / labelled by MFNB 2016 [p, r] // <bold><italic>paralectotypus</italic></bold> [p] / <tp:taxon-name><tp:taxon-name-part taxon-name-part-type="genus" reg="Timarcha">Timarcha</tp:taxon-name-part></tp:taxon-name> / <tp:taxon-name><tp:taxon-name-part taxon-name-part-type="genus" reg="Timarcha"/><tp:taxon-name-part taxon-name-part-type="species" reg="generosa">generosa</tp:taxon-name-part></tp:taxon-name> Erichs. [h] / Daccordi et Vela des. 2017 [p, r]” (<abbrev xmlns:xlink="http://www.w3.org/1999/xlink" content-type="institution" xlink:title="Museum für Naturkunde der Humboldt-Universität, Berlin" id="ABBRID0EWSBG" xlink:type="simple">ZMHB</abbrev>). All the specimens carry a label: “TIMARCHA [p] / <tp:taxon-name><tp:taxon-name-part taxon-name-part-type="genus" reg="Timarcha"/><tp:taxon-name-part taxon-name-part-type="species" reg="rugosa">rugosa</tp:taxon-name-part></tp:taxon-name> L. [h] / Daccordi et Vela det. 2017 [p, w].</p></tp:treatment-sec><tp:treatment-sec sec-type="comments" id="SECID0EETBG"><title>Comments.</title><p><xref ref-type="bibr" rid="B27">Fairmaire (1884</xref>: 89) and <xref ref-type="bibr" rid="B28">Fairmaire and Allard (1873</xref>: 161), respectively, considered <italic><tp:taxon-name><tp:taxon-name-part taxon-name-part-type="genus" reg="Chrysomela">Chrysomela</tp:taxon-name-part> <tp:taxon-name-part taxon-name-part-type="species" reg="scabra">scabra</tp:taxon-name-part></tp:taxon-name></italic> and <italic><tp:taxon-name><tp:taxon-name-part taxon-name-part-type="genus" reg="Timarcha">Timarcha</tp:taxon-name-part> <tp:taxon-name-part taxon-name-part-type="species" reg="generosa">generosa</tp:taxon-name-part></tp:taxon-name></italic> as junior synonyms of <italic><tp:taxon-name><tp:taxon-name-part taxon-name-part-type="genus" reg="Timarcha">T.</tp:taxon-name-part> <tp:taxon-name-part taxon-name-part-type="species" reg="rugosa">rugosa</tp:taxon-name-part></tp:taxon-name></italic>, and we can confirm these decisions. However, since <xref ref-type="bibr" rid="B6">Bechynĕ (1947a</xref>: 56) to present, <italic><tp:taxon-name><tp:taxon-name-part taxon-name-part-type="genus" reg="Timarcha">T.</tp:taxon-name-part> <tp:taxon-name-part taxon-name-part-type="species" reg="generosa">generosa</tp:taxon-name-part></tp:taxon-name></italic> and <italic><tp:taxon-name><tp:taxon-name-part taxon-name-part-type="genus" reg="Timarcha">T.</tp:taxon-name-part> <tp:taxon-name-part taxon-name-part-type="species" reg="scabra">scabra</tp:taxon-name-part></tp:taxon-name></italic> were regarded as separate species (<xref ref-type="bibr" rid="B35">Gómez-Zurita and Kippenberg 2010</xref>: 439, 441; <xref ref-type="bibr" rid="B105">Warchałowski 2010</xref>: 625). The lectotype of <italic><tp:taxon-name><tp:taxon-name-part taxon-name-part-type="genus" reg="Timarcha">T.</tp:taxon-name-part> <tp:taxon-name-part taxon-name-part-type="species" reg="generosa">generosa</tp:taxon-name-part></tp:taxon-name></italic> designated herein has blackish legs, but it is interesting that the two paralectotypes have reddish legs, showing this color variation which is not uncommon in several <italic><tp:taxon-name><tp:taxon-name-part taxon-name-part-type="genus" reg="Timarcha">Timarcha</tp:taxon-name-part></tp:taxon-name></italic> species.</p><fig id="F4" position="float" orientation="portrait"><object-id xmlns:xlink="http://www.w3.org/1999/xlink" content-type="doi" xlink:type="simple">10.3897/zookeys.986.57158.figures15-17</object-id><object-id xmlns:xlink="http://www.w3.org/1999/xlink" content-type="arpha" xlink:type="simple">557AFE20-037C-58AA-8688-83CA9EF2BFB6</object-id><label>Figures 15–17.</label><caption><p><italic><tp:taxon-name><tp:taxon-name-part taxon-name-part-type="genus" reg="Timarcha">Timarcha</tp:taxon-name-part> <tp:taxon-name-part taxon-name-part-type="species" reg="rugosa">rugosa</tp:taxon-name-part></tp:taxon-name></italic><bold>15</bold> lectotypus of <italic><tp:taxon-name><tp:taxon-name-part taxon-name-part-type="genus" reg="Tenebrio">Tenebrio</tp:taxon-name-part> <tp:taxon-name-part taxon-name-part-type="species" reg="rugosus">rugosus</tp:taxon-name-part></tp:taxon-name></italic> in dorsal (<bold>a</bold>) and side (<bold>b</bold>) view, and label in upper (<bold>c</bold>) and lower view (<bold>d</bold>) (photos provided by The Linnean Society, with permission to reproduce) <bold>16</bold> lectotypus of <italic><tp:taxon-name><tp:taxon-name-part taxon-name-part-type="genus" reg="Timarcha">Timarcha</tp:taxon-name-part> <tp:taxon-name-part taxon-name-part-type="species" reg="scabra">scabra</tp:taxon-name-part></tp:taxon-name></italic> in dorsal (<bold>a</bold>), and ventral (<bold>b</bold>) view, pronotum (<bold>c</bold>) and label (<bold>d</bold>) <bold>17</bold> Lectotypus of <italic><tp:taxon-name><tp:taxon-name-part taxon-name-part-type="genus" reg="Timarcha">Timarcha</tp:taxon-name-part> <tp:taxon-name-part taxon-name-part-type="species" reg="generosa">generosa</tp:taxon-name-part></tp:taxon-name></italic> in dorsal view (<bold>a</bold>), pronotum (<bold>b</bold>) and label (<bold>c</bold>).</p></caption><graphic xmlns:xlink="http://www.w3.org/1999/xlink" xlink:href="zookeys-986-055-g004.jpg" position="float" orientation="portrait" xlink:type="simple" id="oo_471900.jpg"><uri content-type="original_file" xlink:type="simple">https://binary.pensoft.net/fig/471900</uri></graphic></fig></tp:treatment-sec><tp:treatment-sec sec-type="diagnosis" id="SECID0E3YBG"><title>Diagnosis.</title><p>Males: 11.8–19.0 mm (lectotype of <italic><tp:taxon-name><tp:taxon-name-part taxon-name-part-type="genus" reg="Timarcha">T.</tp:taxon-name-part> <tp:taxon-name-part taxon-name-part-type="species" reg="generosa">generosa</tp:taxon-name-part></tp:taxon-name></italic>: 15.8 mm, Fig. <xref ref-type="fig" rid="F4">17</xref>); females: 13.7–21.2 mm (lectotype of <italic><tp:taxon-name><tp:taxon-name-part taxon-name-part-type="genus" reg="Tenebrio">Tenebrio</tp:taxon-name-part> <tp:taxon-name-part taxon-name-part-type="species" reg="rugosus">rugosus</tp:taxon-name-part></tp:taxon-name></italic> is an extended specimen measuring 23.5 mm, Fig. <xref ref-type="fig" rid="F4">15</xref>; lectotype of <italic><tp:taxon-name><tp:taxon-name-part taxon-name-part-type="genus" reg="Timarcha">Timarcha</tp:taxon-name-part> <tp:taxon-name-part taxon-name-part-type="species" reg="scabra">scabra</tp:taxon-name-part></tp:taxon-name></italic> is an unextended specimen measuring 15.6 mm, Fig. <xref ref-type="fig" rid="F4">16</xref>). Species variable in size, form of pronotum, and elytral sculpture. Black, shining or matte, sometimes with bronze tan. Legs black or femora and tibiae reddish, also antennomeres I–V can be reddish at base in populations of northern Algeria. Pronotum cordiform or subcordiform, with maximum width at distal 1/3, reborded even at posterior angles, without or with weak punctures which are not very dense (Fig. <xref ref-type="fig" rid="F5">19</xref>). Elytra not or weakly punctured, always conspicuously vermiculate, giving a rugose aspect (Fig. <xref ref-type="fig" rid="F5">18</xref>). Mesoventrite straight or weakly emarginate, not or weakly prominent. In ventral view, meso- and metatarsomere III slightly emarginated at apex in males; in females, this emargination is well marked, which is a differential feature relative to other species. Vestiture tarsal formulae: ♂♂ (0,0,0; 0–1/3,0,0; 0–4/5 (very finely),0,0), ♀♀ (1, 1, 1; 1, 1, 1; 1, 1, 1). Aedeagus somewhat variable, generally broad (Fig. <xref ref-type="fig" rid="F5">20c, e</xref>) but sometimes narrower (Fig. <xref ref-type="fig" rid="F5">20a</xref>) in dorsal view, and also more or less curved in side view (Fig. <xref ref-type="fig" rid="F5">20b, d, f</xref>). Sclerites of internal sac of aedeagus, in dorsoventral view, with wide or fine, slightly curved, and paired phanera, and a straight flagellum (Figs <xref ref-type="fig" rid="F5">21</xref>, <xref ref-type="fig" rid="F5">22</xref>). The inflated endophallus is shown in Figure <xref ref-type="fig" rid="F5">22</xref>.</p><fig id="F5" position="float" orientation="portrait"><object-id xmlns:xlink="http://www.w3.org/1999/xlink" content-type="doi" xlink:type="simple">10.3897/zookeys.986.57158.figures18-22</object-id><object-id xmlns:xlink="http://www.w3.org/1999/xlink" content-type="arpha" xlink:type="simple">1B2ED9D0-06C6-540A-B771-C44F54F4DDC2</object-id><label>Figures 18–22.</label><caption><p><italic><tp:taxon-name><tp:taxon-name-part taxon-name-part-type="genus" reg="Timarcha">Timarcha</tp:taxon-name-part> <tp:taxon-name-part taxon-name-part-type="species" reg="rugosa">rugosa</tp:taxon-name-part></tp:taxon-name></italic><bold>18</bold> male habitus from Algery, Mandoura (<bold>a</bold>), Morocco, Debdou (<bold>b</bold>) and Morocco, Aguelmame Sidi Ali (<bold>c</bold>) <bold>19</bold> pronota of males from Algery, Mandoura (<bold>a</bold>), Morocco, Debdou (<bold>b</bold>) and Morocco, Aguelmam Sidi Ali (<bold>c</bold>) <bold>20</bold> aedeagi from Morocco, Oujda in dorsal (<bold>a</bold>) and side (<bold>b</bold>) view, Morocco, Aguelmame Sidi Ali in dorsal (<bold>c</bold>) and side (<bold>d</bold>) view and Morocco, Annual in dorsal (<bold>e</bold>) and side (<bold>f</bold>) view <bold>21</bold> sclerite of the endophallus from Algery, Batna in dorsal view (taken from <xref ref-type="bibr" rid="B19">Daccordi et al. 2020</xref>) <bold>22</bold> Everted endophallus from Morocco, Ain Benimathar, in dorsal (<bold>a</bold>) and side view (<bold>b</bold>). Scale bars: 1 mm (<bold>20</bold>), 0.5 mm (<bold>21</bold>).</p></caption><graphic xmlns:xlink="http://www.w3.org/1999/xlink" xlink:href="zookeys-986-055-g005.jpg" position="float" orientation="portrait" xlink:type="simple" id="oo_471901.jpg"><uri content-type="original_file" xlink:type="simple">https://binary.pensoft.net/fig/471901</uri></graphic></fig></tp:treatment-sec><tp:treatment-sec sec-type="distribution" id="SECID0EV4BG"><title>Distribution.</title><p>Tunisia, Algeria, and Morocco. Spain and France, as in the original description of <italic><tp:taxon-name><tp:taxon-name-part taxon-name-part-type="genus" reg="Tenebrio">T.</tp:taxon-name-part> <tp:taxon-name-part taxon-name-part-type="species" reg="rugosus">rugosus</tp:taxon-name-part></tp:taxon-name></italic>, are wrong.</p></tp:treatment-sec><tp:treatment-sec sec-type="host" id="SECID0EG5BG"><title>Host plants.</title><p><italic><tp:taxon-name><tp:taxon-name-part taxon-name-part-type="genus" reg="Plantago">Plantago</tp:taxon-name-part> <tp:taxon-name-part taxon-name-part-type="species" reg="albicans">albicans</tp:taxon-name-part></tp:taxon-name></italic> L. (<tp:taxon-name><tp:taxon-name-part taxon-name-part-type="family">Plantaginaceae</tp:taxon-name-part></tp:taxon-name>), <italic><tp:taxon-name><tp:taxon-name-part taxon-name-part-type="genus" reg="Asperula">Asperula</tp:taxon-name-part></tp:taxon-name></italic> sp. (<tp:taxon-name><tp:taxon-name-part taxon-name-part-type="family">Rubiaceae</tp:taxon-name-part></tp:taxon-name>) (<xref ref-type="bibr" rid="B46">Jolivet 1966</xref>).</p></tp:treatment-sec><ref-list><ref id="B19"><mixed-citation xmlns:xlink="http://www.w3.org/1999/xlink" xlink:type="simple"><person-group><name name-style="western"><surname>Daccordi</surname><given-names>M</given-names></name><name name-style="western"><surname>Bollino</surname><given-names>M</given-names></name><name name-style="western"><surname>Vela</surname><given-names>JM</given-names></name></person-group> (<year>2020</year>) <article-title>Some techniques for the study of useful characters in the taxonomy of the genus <italic><tp:taxon-name><tp:taxon-name-part taxon-name-part-type="genus">Timarcha</tp:taxon-name-part></tp:taxon-name></italic> Samouelle, 1819 (<tp:taxon-name><tp:taxon-name-part taxon-name-part-type="order">Coleoptera</tp:taxon-name-part></tp:taxon-name>, <tp:taxon-name><tp:taxon-name-part taxon-name-part-type="family">Chrysomelidae</tp:taxon-name-part></tp:taxon-name>).</article-title><source>European Journal of Taxonomy</source><volume>630</volume>: <fpage>1</fpage>–<lpage>14</lpage>. <ext-link xlink:type="simple" ext-link-type="doi" xlink:href="10.5852/ejt.2020.630">https://doi.org/10.5852/ejt.2020.630</ext-link></mixed-citation></ref><ref id="B64"><mixed-citation xmlns:xlink="http://www.w3.org/1999/xlink" xlink:type="simple"><person-group><name name-style="western"><surname>Linnaeus</surname><given-names>C</given-names></name></person-group> (<year>1767</year>) Systema Naturae per regna tria naturae, secundum classes, ordines, genera, species, cum characteribus diferentiis, synonymis, locis. Editio duodecima, reformata. Tomus I, Pars II. Laurentii Salvii, Holmiae, [2] + 533–1327 + [37] pp. <ext-link xlink:type="simple" ext-link-type="uri" xlink:href="https://www.biodiversitylibrary.org/page/57766250">https://www.biodiversitylibrary.org/page/57766250</ext-link></mixed-citation></ref><ref id="B75"><mixed-citation xmlns:xlink="http://www.w3.org/1999/xlink" xlink:type="simple"><person-group><name name-style="western"><surname>Olivier</surname><given-names>GA</given-names></name></person-group> (<year>1807</year>) <source>Entomologie, ou histoire naturelle des insectes, avec leurs caractères génériques et spécifiques, leur description, leur synonymie et leur figure enluminée. Coléoptères. Tome cinquième.</source><publisher-name>Desray</publisher-name>, <publisher-loc>Paris</publisher-loc>, <size units="page">612 pp</size>. <ext-link xlink:type="simple" ext-link-type="uri" xlink:href="https://www.biodiversitylibrary.org/page/33604275">https://www.biodiversitylibrary.org/page/33604275</ext-link></mixed-citation></ref><ref id="B27"><mixed-citation xmlns:xlink="http://www.w3.org/1999/xlink" xlink:type="simple"><person-group><name name-style="western"><surname>Fairmaire</surname><given-names>L</given-names></name></person-group> (<year>1884</year>) <article-title>Liste complémentaire des espéces du genre <italic><tp:taxon-name><tp:taxon-name-part taxon-name-part-type="genus">Timarcha</tp:taxon-name-part></tp:taxon-name></italic>.</article-title><source>Anales de la Real Sociedad Española de Historia Natural</source><volume>13</volume>: <fpage>75</fpage>–<lpage>112</lpage>.</mixed-citation></ref><ref id="B23"><mixed-citation xmlns:xlink="http://www.w3.org/1999/xlink" xlink:type="simple"><person-group><name name-style="western"><surname>Erichson</surname><given-names>WF</given-names></name></person-group> (<year>1841</year>) <article-title>Über die Insekten von Algier mit besonderer Berücksichtigung ihrer geographischen Verbreitung.</article-title> In: <person-group><name name-style="western"><surname>Wagner</surname><given-names>M</given-names></name></person-group> (<role>Ed.</role>) <issue-title>Reise in die Regentsschaft Algier in den Jahren 1836, 1837 und 1838 nebst einem naturhistorischen Anhang und einem Kupferatlas.</issue-title><source>Dritter Band. L. Voss, Leipzig</source>, <fpage>140</fpage>–<lpage>194</lpage>. <ext-link xlink:type="simple" ext-link-type="doi" xlink:href="10.5962/bhl.title.49771">https://doi.org/10.5962/bhl.title.49771</ext-link></mixed-citation></ref><ref id="B28"><mixed-citation xmlns:xlink="http://www.w3.org/1999/xlink" xlink:type="simple"><person-group><name name-style="western"><surname>Fairmaire</surname><given-names>L</given-names></name><name name-style="western"><surname>Allard</surname><given-names>L</given-names></name></person-group> (<year>1873</year>) <article-title>Révision du genre <italic><tp:taxon-name><tp:taxon-name-part taxon-name-part-type="genus">Timarcha</tp:taxon-name-part></tp:taxon-name></italic>.</article-title><source>Annales de la Société Entomologique de France</source><volume>5</volume>(<issue>3</issue>): <fpage>143</fpage>–<lpage>202</lpage>.</mixed-citation></ref><ref id="B41"><mixed-citation xmlns:xlink="http://www.w3.org/1999/xlink" xlink:type="simple"><institution xlink:type="simple">International Commission on Zoological Nomenclature</institution> (<year>1999</year>) <source>International Code of Zoological Nomenclature. Fourth Edition.</source><publisher-name>The International Trust for Zoological Nomenclature</publisher-name>, <publisher-loc>London</publisher-loc>, <size units="page">306 pp</size>.</mixed-citation></ref><ref id="B6"><mixed-citation xmlns:xlink="http://www.w3.org/1999/xlink" xlink:type="simple"><person-group><name name-style="western"><surname>Bechynĕ</surname><given-names>J</given-names></name></person-group> (<year>1947a</year>) <article-title>Notulae ad cognitionem generis <italic><tp:taxon-name><tp:taxon-name-part taxon-name-part-type="genus">Timarcha</tp:taxon-name-part></tp:taxon-name></italic> Latr. VIII (Col. Phytoph. <tp:taxon-name><tp:taxon-name-part taxon-name-part-type="family">Chrysomelidae</tp:taxon-name-part></tp:taxon-name>).</article-title><source>Acta Entomologica Musei Nationalis Pragae</source><volume>25</volume>: <fpage>55</fpage>–<lpage>61</lpage>.</mixed-citation></ref><ref id="B35"><mixed-citation xmlns:xlink="http://www.w3.org/1999/xlink" xlink:type="simple"><person-group><name name-style="western"><surname>Gómez-Zurita</surname><given-names>J</given-names></name><name name-style="western"><surname>Kippenberg</surname><given-names>H</given-names></name></person-group> (<year>2010</year>) <article-title><tp:taxon-name><tp:taxon-name-part taxon-name-part-type="subfamily">Chrysomelinae</tp:taxon-name-part></tp:taxon-name>, tribe <tp:taxon-name><tp:taxon-name-part taxon-name-part-type="tribe">Timarchini</tp:taxon-name-part></tp:taxon-name>.</article-title> In: <person-group><name name-style="western"><surname>Löbl</surname><given-names>I</given-names></name><name name-style="western"><surname>Smetana</surname><given-names>A</given-names></name></person-group> (<role>Eds</role>) <issue-title>Catalogue of Palaearctic Coleoptera: Chrysomeloidea (Vol.</issue-title><source>6). Apollo Books, Stenstrup</source>, <fpage>437</fpage>–<lpage>443</lpage>.</mixed-citation></ref><ref id="B105"><mixed-citation xmlns:xlink="http://www.w3.org/1999/xlink" xlink:type="simple"><person-group><name name-style="western"><surname>Warchałowski</surname><given-names>A</given-names></name></person-group> (<year>2010</year>) <source>The Palaearctic <tp:taxon-name><tp:taxon-name-part taxon-name-part-type="family">Chrysomelidae</tp:taxon-name-part></tp:taxon-name>. Identification Keys.</source><publisher-name>Natura Optima Dux Foundation</publisher-name>, <publisher-loc>Warszawa, 2 vols</publisher-loc>, <size units="page">1211 pp</size>.</mixed-citation></ref><ref id="B46"><mixed-citation xmlns:xlink="http://www.w3.org/1999/xlink" xlink:type="simple"><person-group><name name-style="western"><surname>Jolivet</surname><given-names>P</given-names></name></person-group> (<year>1966</year>) <article-title>Notes systématiques et écologiques sur les chrysomélides marocains (Col.) (1re note: <tp:taxon-name><tp:taxon-name-part taxon-name-part-type="subfamily">Chrysomelinae</tp:taxon-name-part></tp:taxon-name>).</article-title><source>Bulletin de la Société des Sciences naturelles et physiques du Maroc</source><volume>46</volume>(<issue>1–2</issue>): <fpage>121</fpage>–<lpage>126</lpage>.</mixed-citation></ref></ref-list></tp:taxon-treatment>
