# Supplementary material for: The species of Timarcha Samouelle, 1819 described by Linnaeus (Coleoptera, Chrysomelidae)
Source: Zookeys. 2020 Nov 5;986:55–80. doi: 10.3897/zookeys.986.57158 (PMC7661484; doi:10.3897/zookeys.986.57158)
Supplement: XML Treatment for Timarcha tenebricosa [file zookeys.986.57158-treatment4.xml]

<!DOCTYPE tp:taxon-treatment
  PUBLIC "-//TaxonX//DTD Taxonomic Treatment Publishing DTD v0 20100105//EN" "tax-treatment-NSO.dtd">
<tp:taxon-treatment xmlns:tp="http://www.plazi.org/taxpub"><tp:treatment-meta><kwd-group><label>Taxon classification</label><kwd><named-content xmlns:xlink="http://www.w3.org/1999/xlink" content-type="kingdom">Animalia</named-content></kwd><kwd><named-content xmlns:xlink="http://www.w3.org/1999/xlink" content-type="order">Coleoptera</named-content></kwd><kwd><named-content xmlns:xlink="http://www.w3.org/1999/xlink" content-type="family">Chrysomelidae</named-content></kwd></kwd-group><mixed-citation publication-type="journal"><person-group><name><surname>Vela</surname><given-names>José Miguel</given-names></name><name><surname>Alonso-Zarazaga</surname><given-names>Miguel Ángel</given-names></name><name><surname>Daccordi</surname><given-names>Mauro</given-names></name></person-group><article-title>The species of <italic><tp:taxon-name><tp:taxon-name-part taxon-name-part-type="genus" reg="Timarcha">Timarcha</tp:taxon-name-part></tp:taxon-name></italic> Samouelle, 1819 described by Linnaeus (<tp:taxon-name><tp:taxon-name-part taxon-name-part-type="order">Coleoptera</tp:taxon-name-part></tp:taxon-name>, <tp:taxon-name><tp:taxon-name-part taxon-name-part-type="family">Chrysomelidae</tp:taxon-name-part></tp:taxon-name>)</article-title><source>Zookeys</source><day>05</day><month>11</month><year>2020</year><volume>986</volume><fpage>55</fpage><lpage>80</lpage><pub-id pub-id-type="doi">10.3897/zookeys.986.57158</pub-id></mixed-citation></tp:treatment-meta><tp:nomenclature><tp:taxon-name><object-id xmlns:xlink="http://www.w3.org/1999/xlink" content-type="arpha" xlink:type="simple">F8AD6D54-2F7B-5600-87AD-098E94D7520D</object-id>
            <tp:taxon-name-part taxon-name-part-type="genus" reg="Timarcha">Timarcha</tp:taxon-name-part>
            <tp:taxon-name-part taxon-name-part-type="species" reg="tenebricosa">tenebricosa</tp:taxon-name-part>
          </tp:taxon-name><tp:taxon-authority>(Fabricius, 1775)</tp:taxon-authority><xref ref-type="fig" rid="F6">Figures 23–24</xref><xref ref-type="fig" rid="F7">, 25–29</xref><tp:nomenclature-citation-list><tp:nomenclature-citation><tp:taxon-name>
                <tp:taxon-name-part taxon-name-part-type="genus" reg="Tenebrio">Tenebrio</tp:taxon-name-part> <tp:taxon-name-part taxon-name-part-type="species" reg="laevigatus">laevigatus</tp:taxon-name-part></tp:taxon-name><comment><xref ref-type="bibr" rid="B64">Linnaeus 1767</xref>: 678 (original description), syn nov. Application for reversal of precedence submitted to the International Commission on Zoological Nomenclature (see comments below).</comment></tp:nomenclature-citation><tp:nomenclature-citation><tp:taxon-name>
                <tp:taxon-name-part taxon-name-part-type="genus" reg="Tenebrio">Tenebrio</tp:taxon-name-part> <tp:taxon-name-part taxon-name-part-type="species" reg="coeruleus">coeruleus</tp:taxon-name-part></tp:taxon-name><comment><xref ref-type="bibr" rid="B10">Berkenhout 1769</xref>: 111 (non <tp:taxon-name><tp:taxon-name-part taxon-name-part-type="genus" reg="Tenebrio">T.</tp:taxon-name-part> <tp:taxon-name-part taxon-name-part-type="species" reg="caeruleus">caeruleus</tp:taxon-name-part></tp:taxon-name><xref ref-type="bibr" rid="B62">Linnaeus 1758</xref>: 418). Synonymized with <tp:taxon-name><tp:taxon-name-part taxon-name-part-type="genus" reg="Timarcha">T.</tp:taxon-name-part> <tp:taxon-name-part taxon-name-part-type="species" reg="tenebricosa">tenebricosa</tp:taxon-name-part></tp:taxon-name> by <xref ref-type="bibr" rid="B95">Stephens (1829</xref>: 224).</comment></tp:nomenclature-citation><tp:nomenclature-citation><tp:taxon-name>
                <tp:taxon-name-part taxon-name-part-type="genus" reg="Chrysomela">Chrysomela</tp:taxon-name-part> <tp:taxon-name-part taxon-name-part-type="species" reg="tenebricosa">tenebricosa</tp:taxon-name-part></tp:taxon-name><comment><xref ref-type="bibr" rid="B24">Fabricius 1775</xref>: 94 (unjustified replacement name). Synonymized explicitly with <tp:taxon-name><tp:taxon-name-part taxon-name-part-type="genus" reg="Tenebrio">T.</tp:taxon-name-part> <tp:taxon-name-part taxon-name-part-type="species" reg="laevigatus">laevigatus</tp:taxon-name-part></tp:taxon-name> by Duftschmid (1825: 161) and <xref ref-type="bibr" rid="B96">Stephens (1831</xref>: 348).</comment></tp:nomenclature-citation><tp:nomenclature-citation><tp:taxon-name>
                <tp:taxon-name-part taxon-name-part-type="genus" reg="Chrysomela">Chrysomela</tp:taxon-name-part> <tp:taxon-name-part taxon-name-part-type="species" reg="tenebriosa">tenebriosa</tp:taxon-name-part></tp:taxon-name><comment>: <xref ref-type="bibr" rid="B25">Fabricius 1781</xref>: 116 (incorrect spelling).</comment></tp:nomenclature-citation><tp:nomenclature-citation><tp:taxon-name>
                <tp:taxon-name-part taxon-name-part-type="genus" reg="Chrysomela">Chrysomela</tp:taxon-name-part> <tp:taxon-name-part taxon-name-part-type="species" reg="tenebrioides">tenebrioides</tp:taxon-name-part></tp:taxon-name><comment>: <xref ref-type="bibr" rid="B29">Gmelin 1790</xref>: 1667 (incorrect spelling).</comment></tp:nomenclature-citation><tp:nomenclature-citation><tp:taxon-name>
                <tp:taxon-name-part taxon-name-part-type="genus" reg="Chrysomela">Chrysomela</tp:taxon-name-part> <tp:taxon-name-part taxon-name-part-type="species" reg="tenebricosa">tenebricosa</tp:taxon-name-part></tp:taxon-name><comment>: <xref ref-type="bibr" rid="B74">Olivier 1791</xref>: 689; <xref ref-type="bibr" rid="B88">Rossi 1790</xref>: 74; <xref ref-type="bibr" rid="B38">Herbst 1794</xref>: 104; <xref ref-type="bibr" rid="B26">Fabricius 1801</xref>: 423; <xref ref-type="bibr" rid="B76">Panzer 1797</xref>: 44, 1; <xref ref-type="bibr" rid="B43">Illiger 1802</xref>: 410; <xref ref-type="bibr" rid="B60">Latreille 1804</xref>: 376; <xref ref-type="bibr" rid="B75">Olivier 1807</xref>: 508. Schönherr 1808: 239.</comment></tp:nomenclature-citation><tp:nomenclature-citation><tp:taxon-name>
                <tp:taxon-name-part taxon-name-part-type="genus" reg="Tenebrio">Tenebrio</tp:taxon-name-part> <tp:taxon-name-part taxon-name-part-type="species" reg="coeruleus">coeruleus</tp:taxon-name-part></tp:taxon-name><comment>: <xref ref-type="bibr" rid="B11">Berkenhout 1795</xref>: 109.</comment></tp:nomenclature-citation><tp:nomenclature-citation><tp:taxon-name>
                <tp:taxon-name-part taxon-name-part-type="genus" reg="Timarcha">Timarcha</tp:taxon-name-part> <tp:taxon-name-part taxon-name-part-type="species" reg="tenebricosa">tenebricosa</tp:taxon-name-part></tp:taxon-name><comment>: <xref ref-type="bibr" rid="B89">Samouelle 1819</xref>: 213 (combination); Kirby 1826: 99; <xref ref-type="bibr" rid="B95">Stephens 1829</xref>: 224; <xref ref-type="bibr" rid="B39">Herrich-Schäffer 1838</xref>: 156, 21b; Gemminger and Harold 1871: 3462; <xref ref-type="bibr" rid="B28">Fairmaire and Allard 1873</xref>: 169; <xref ref-type="bibr" rid="B107">Weise 1882</xref>: 321, <xref ref-type="bibr" rid="B108">1916</xref>: 211; <xref ref-type="bibr" rid="B68">Marseul 1883</xref>: 49; Heyden et al. 1883: 197; <xref ref-type="bibr" rid="B27">Fairmaire 1884</xref>: 93; <xref ref-type="bibr" rid="B87">Reitter 1913</xref>: 108; <xref ref-type="bibr" rid="B4">Bechynĕ 1945b</xref>: 7; <xref ref-type="bibr" rid="B7">Bechynĕ 1947b</xref>: 8; <xref ref-type="bibr" rid="B72">Müller 1952</xref>: 450; <xref ref-type="bibr" rid="B44">Jeanne 1967</xref>: 8; <xref ref-type="bibr" rid="B71">Mohr 1966</xref>: 191; <xref ref-type="bibr" rid="B78">Petitpierre 1970</xref>: 5, 1973: 10; <xref ref-type="bibr" rid="B100">Tiberghien 1971</xref>: 190, <xref ref-type="bibr" rid="B101">2014</xref>: 2; <xref ref-type="bibr" rid="B70">Minelli and Vittorelli 1976</xref>: 20; <xref ref-type="bibr" rid="B56">Kippenberg 1994</xref>: 86; <xref ref-type="bibr" rid="B67">Lopatin et al. 2004</xref>: 83; <xref ref-type="bibr" rid="B109">Winkelman and Debreuil 2008</xref>: 42; <xref ref-type="bibr" rid="B104">Warchałowski 2003</xref>: 223, <xref ref-type="bibr" rid="B105">2010</xref>: 628; <xref ref-type="bibr" rid="B35">Gómez-Zurita and Kippenberg 2010</xref>: 442; <xref ref-type="bibr" rid="B83">Petitpierre and Anichtchenko 2018</xref>: 364; <xref ref-type="bibr" rid="B82">Petitpierre 2019</xref>: 109.</comment></tp:nomenclature-citation><tp:nomenclature-citation><tp:taxon-name>
                <tp:taxon-name-part taxon-name-part-type="genus" reg="Chrysomela">Chrysomela</tp:taxon-name-part> <tp:taxon-name-part taxon-name-part-type="species" reg="laevigata">laevigata</tp:taxon-name-part></tp:taxon-name><comment>: Duftschmid 1825: 161 (combination).</comment></tp:nomenclature-citation><tp:nomenclature-citation><tp:taxon-name>
                <tp:taxon-name-part taxon-name-part-type="genus" reg="Timarcha">Timarcha</tp:taxon-name-part> <tp:taxon-name-part taxon-name-part-type="species" reg="laevigata">laevigata</tp:taxon-name-part></tp:taxon-name><comment>: <xref ref-type="bibr" rid="B61">Latreille 1829</xref>: 150 (virtual combination); <xref ref-type="bibr" rid="B96">Stephens 1831</xref>: 348; <xref ref-type="bibr" rid="B97">1839</xref>: 308; <xref ref-type="bibr" rid="B21">Dufour 1843</xref>: 106; <xref ref-type="bibr" rid="B59">Küster 1847</xref>: 91; <xref ref-type="bibr" rid="B65">Little 1838</xref>: 237; <xref ref-type="bibr" rid="B92">Shuckard and Spry 1861</xref>: 70; <xref ref-type="bibr" rid="B93">Steiner 1864</xref>: 208; <xref ref-type="bibr" rid="B106">Waterhouse 1864</xref>: 26; <xref ref-type="bibr" rid="B13">Brunetti 1880</xref>: 235; <xref ref-type="bibr" rid="B18">Cuní-Martorell and Martorell-Peña 1876</xref>: 321; <xref ref-type="bibr" rid="B16">Cuní-Martorell 1885</xref>: 62, <xref ref-type="bibr" rid="B17">1888</xref>: 159; <xref ref-type="bibr" rid="B1">Apfelbeck 1907</xref>: 506.</comment></tp:nomenclature-citation></tp:nomenclature-citation-list></tp:nomenclature><tp:treatment-sec sec-type="Type localities" id="SECID0EZMAI"><title>Type localities.</title><p><italic><tp:taxon-name><tp:taxon-name-part taxon-name-part-type="genus" reg="Tenebrio">Tenebrio</tp:taxon-name-part> <tp:taxon-name-part taxon-name-part-type="species" reg="laevigatus">laevigatus</tp:taxon-name-part></tp:taxon-name></italic>: “Africa” [wrong type locality]. <italic><tp:taxon-name><tp:taxon-name-part taxon-name-part-type="genus" reg="Chrysomela">Chrysomela</tp:taxon-name-part> <tp:taxon-name-part taxon-name-part-type="species" reg="tenebricosa">tenebricosa</tp:taxon-name-part></tp:taxon-name></italic>: “Europa australiori”.</p></tp:treatment-sec><tp:treatment-sec sec-type="type material" id="SECID0EVNAI"><title>Type material.</title><p><italic><tp:taxon-name><tp:taxon-name-part taxon-name-part-type="genus" reg="Tenebrio">Tenebrio</tp:taxon-name-part> <tp:taxon-name-part taxon-name-part-type="species" reg="laevigatus">laevigatus</tp:taxon-name-part></tp:taxon-name></italic>: <bold><italic>Lectotype</italic></bold> (♀, designated herein, Fig. <xref ref-type="fig" rid="F6">23</xref>): “<tp:taxon-name><tp:taxon-name-part taxon-name-part-type="genus" reg="Tenebrio"/><tp:taxon-name-part taxon-name-part-type="species" reg="laevigatus">laevigatus</tp:taxon-name-part></tp:taxon-name> [h, probably by Linnaeus] // 29 [p]” (<abbrev xmlns:xlink="http://www.w3.org/1999/xlink" content-type="institution" xlink:title="The Linnean Collections of the Linnean Society, London" id="ABBRID0EWOAI" xlink:type="simple">LSUK</abbrev>, code LINN 6578). Examined by one of us (MAAZ), images are also available at <ext-link xmlns:xlink="http://www.w3.org/1999/xlink" xlink:type="simple" ext-link-type="uri" xlink:href="http://linnean-online.org/23903/">http://linnean-online.org/23903/</ext-link>.</p><p><italic><tp:taxon-name><tp:taxon-name-part taxon-name-part-type="genus" reg="Chrysomela">Chrysomela</tp:taxon-name-part> <tp:taxon-name-part taxon-name-part-type="species" reg="tenebricosa">tenebricosa</tp:taxon-name-part></tp:taxon-name></italic>: not examined. Syntypes (1 ♂, 1♀, Fig. <xref ref-type="fig" rid="F6">24</xref>) (<abbrev xmlns:xlink="http://www.w3.org/1999/xlink" content-type="institution" xlink:title="Zoologisches Museum, Universität Kiel, Kiel" id="ABBRID0ERPAI" xlink:type="simple">ZMUK</abbrev>) were examined from photographs. <xref ref-type="bibr" rid="B70">Minelli and Vittorelli (1976)</xref> designated <italic>in litteris</italic> (1974) the male as the “lectoholotypus”, the female as the “lectoallotypus”. Here we formally designate the male as <bold><italic>lectotype</italic></bold> (Fig. <xref ref-type="fig" rid="F6">24a–c</xref>), and the female as <bold><italic>paralectotype</italic></bold> (Fig. <xref ref-type="fig" rid="F6">24d–f</xref>).</p><fig id="F6" position="float" orientation="portrait"><object-id xmlns:xlink="http://www.w3.org/1999/xlink" content-type="doi" xlink:type="simple">10.3897/zookeys.986.57158.figures23-24</object-id><object-id xmlns:xlink="http://www.w3.org/1999/xlink" content-type="arpha" xlink:type="simple">79E87514-9A55-5DF5-85F2-4CCA463440FF</object-id><label>Figures 23, 24.</label><caption><p><italic><tp:taxon-name><tp:taxon-name-part taxon-name-part-type="genus" reg="Timarcha">Timarcha</tp:taxon-name-part> <tp:taxon-name-part taxon-name-part-type="species" reg="tenebricosa">tenebricosa</tp:taxon-name-part></tp:taxon-name></italic><bold>23</bold> lectotypus of <italic><tp:taxon-name><tp:taxon-name-part taxon-name-part-type="genus" reg="Tenebrio">Tenebrio</tp:taxon-name-part> <tp:taxon-name-part taxon-name-part-type="species" reg="laevigatus">laevigatus</tp:taxon-name-part></tp:taxon-name></italic> in dorsal (<bold>a</bold>) and side view (<bold>b</bold>), pronotum (<bold>c</bold>) and metatarsus in lower view (<bold>d</bold>) (photos by Alonso Zarazaga and Ren Li, with permission to reproduce from The Linnean Society) <bold>24</bold> typi of <italic><tp:taxon-name><tp:taxon-name-part taxon-name-part-type="genus" reg="Chrysomela">Chrysomela</tp:taxon-name-part> <tp:taxon-name-part taxon-name-part-type="species" reg="tenebricosa">tenebricosa</tp:taxon-name-part></tp:taxon-name></italic> Fabricius, lectotypus male in dorsal (<bold>a</bold>) and ventral (<bold>b</bold>) view, and pronotum (<bold>c</bold>), paralectotypus female in dorsal (<bold>d</bold>) and ventral (<bold>e</bold>) view, and pronotum (<bold>f</bold>) (photographed by Michael Kuhlmann, Zoologischen Museum Kiel, reproduced with permission).</p></caption><graphic xmlns:xlink="http://www.w3.org/1999/xlink" xlink:href="zookeys-986-055-g006.jpg" position="float" orientation="portrait" xlink:type="simple" id="oo_471902.jpg"><uri content-type="original_file" xlink:type="simple">https://binary.pensoft.net/fig/471902</uri></graphic></fig></tp:treatment-sec><tp:treatment-sec sec-type="comments" id="SECID0EQSAI"><title>Comments.</title><p>The lectotype of <italic><tp:taxon-name><tp:taxon-name-part taxon-name-part-type="genus" reg="Tenebrio">T.</tp:taxon-name-part> <tp:taxon-name-part taxon-name-part-type="species" reg="laevigata">laevigata</tp:taxon-name-part></tp:taxon-name></italic> (L.), a female (Fig. <xref ref-type="fig" rid="F6">23</xref>), has the pronotum and elytra finely and regularly punctured, the mesoventrite protruding and slightly bituberculated, and the metatarsus setose with the vestiture formula (1, 1/2, 1/3) (Fig. <xref ref-type="fig" rid="F6">23d</xref>); this perfectly fits specimens of the well-known European <italic><tp:taxon-name><tp:taxon-name-part taxon-name-part-type="genus" reg="Timarcha">T.</tp:taxon-name-part> <tp:taxon-name-part taxon-name-part-type="species" reg="tenebricosa">tenebricosa</tp:taxon-name-part></tp:taxon-name></italic>. On the other hand, females of <italic><tp:taxon-name><tp:taxon-name-part taxon-name-part-type="genus" reg="Timarcha">Timarcha</tp:taxon-name-part> <tp:taxon-name-part taxon-name-part-type="species" reg="laevigata">laevigata</tp:taxon-name-part></tp:taxon-name> auct. nec</italic> Linnaeus, 1767 from North Africa, i.e. <italic><tp:taxon-name><tp:taxon-name-part taxon-name-part-type="genus" reg="Tenebrio">T.</tp:taxon-name-part> <tp:taxon-name-part taxon-name-part-type="species" reg="turbida">turbida</tp:taxon-name-part></tp:taxon-name></italic> Erichson, 1841: 189, or even <italic><tp:taxon-name><tp:taxon-name-part taxon-name-part-type="genus" reg="Tenebrio">T.</tp:taxon-name-part> <tp:taxon-name-part taxon-name-part-type="species" reg="punctella">punctella</tp:taxon-name-part></tp:taxon-name></italic> Marseul, 1871: 387, are different in that they have a pronotum with finer punctures, the mesoventrite very scarcely protruding and slightly emarginated but not bituberculate, and the female metatarsus with a large glabrous strip underside and a vestiture formula (1, 1, ½–¾) (<italic><tp:taxon-name><tp:taxon-name-part taxon-name-part-type="genus" reg="Tenebrio">T.</tp:taxon-name-part> <tp:taxon-name-part taxon-name-part-type="species" reg="turbida">turbida</tp:taxon-name-part></tp:taxon-name></italic>) or (1,1,1) (<italic><tp:taxon-name><tp:taxon-name-part taxon-name-part-type="genus" reg="Tenebrio">T.</tp:taxon-name-part> <tp:taxon-name-part taxon-name-part-type="species" reg="punctella">punctella</tp:taxon-name-part></tp:taxon-name></italic>).</p><p>As the name <italic><tp:taxon-name><tp:taxon-name-part taxon-name-part-type="genus" reg="Timarcha">Timarcha</tp:taxon-name-part> <tp:taxon-name-part taxon-name-part-type="species" reg="laevigata">laevigata</tp:taxon-name-part></tp:taxon-name></italic>, in the sense here fixed as a synonym of <italic><tp:taxon-name><tp:taxon-name-part taxon-name-part-type="genus" reg="Timarcha">T.</tp:taxon-name-part> <tp:taxon-name-part taxon-name-part-type="species" reg="tenebricosa">tenebricosa</tp:taxon-name-part></tp:taxon-name></italic>, has at least one usage since 1899 (in <xref ref-type="bibr" rid="B1">Apfelbeck 1907</xref>: 500, 502, 506), one of the two conditions required by International Code of Zoological Nomenclature (1999, Art. 23.9.1.1) for reversal of precedence is not accomplished. Besides, the name <italic><tp:taxon-name><tp:taxon-name-part taxon-name-part-type="genus" reg="Tenebrio">T.</tp:taxon-name-part> <tp:taxon-name-part taxon-name-part-type="species" reg="laevigata">laevigata</tp:taxon-name-part></tp:taxon-name></italic>, although wrongly applied to a North African species, has been profusely used until now (see e.g. <xref ref-type="bibr" rid="B35">Gómez-Zurita and Kippenberg 2010</xref>; <xref ref-type="bibr" rid="B105">Warchałowski 2010</xref>). An application has been submitted to the International Commission of Zoological Nomenclature (<xref ref-type="bibr" rid="B103">Vela et al. 2018</xref>) to maintain usage of <italic><tp:taxon-name><tp:taxon-name-part taxon-name-part-type="genus" reg="Timarcha">T.</tp:taxon-name-part> <tp:taxon-name-part taxon-name-part-type="species" reg="tenebricosa">tenebricosa</tp:taxon-name-part></tp:taxon-name></italic> as a valid species. The type species of <italic><tp:taxon-name><tp:taxon-name-part taxon-name-part-type="genus" reg="Timarcha">Timarcha</tp:taxon-name-part></tp:taxon-name></italic> Samouelle is <italic><tp:taxon-name><tp:taxon-name-part taxon-name-part-type="genus" reg="Chrysomela">Chrysomela</tp:taxon-name-part> <tp:taxon-name-part taxon-name-part-type="species" reg="tenebricosa">tenebricosa</tp:taxon-name-part></tp:taxon-name></italic><xref ref-type="bibr" rid="B24">Fabricius 1775</xref>, by subsequent designation by Chevrolat (1843: 655 in <xref ref-type="bibr" rid="B66">Löbl and Smetana 2011</xref>: 50).</p></tp:treatment-sec><tp:treatment-sec sec-type="diagnosis" id="SECID0EEYAI"><title>Diagnosis.</title><p>Males: 14.6–17.2 mm; females: 16.1–18.2 mm (lectotype of <italic><tp:taxon-name><tp:taxon-name-part taxon-name-part-type="genus" reg="Tenebrio">Tenebrio</tp:taxon-name-part> <tp:taxon-name-part taxon-name-part-type="species" reg="laevigata">laevigata</tp:taxon-name-part></tp:taxon-name></italic> = 17.5 mm; Fig. <xref ref-type="fig" rid="F6">23</xref>). Black or with bluish luster. Surface microreticulate, with a dull aspect (Fig. <xref ref-type="fig" rid="F7">25</xref>). Pronotum subcordiform, or cordiform, usually widest at the anterior 1/3, completely rebordered by a fine furrow, sides regularly curved. However, there is a much variation in the form of pronotum (Fig. <xref ref-type="fig" rid="F7">26</xref>), and the lateral sides near the base may be straight (Fig. <xref ref-type="fig" rid="F7">26a, d</xref>), sinuate (Fig. <xref ref-type="fig" rid="F7">26b</xref>), or both straight and sinuate (e.g. left side straight, right side sinuate; Fig. <xref ref-type="fig" rid="F7">26c</xref>). Puncturation on pronotum (Fig. <xref ref-type="fig" rid="F7">26</xref>) and elytra dense, regular, moderately marked, on a smooth surface never vermiculate. Mesoventrite with apophysis somewhat protruding, more or less emarginate, sometimes slightly bituberculate. Vestiture tarsal formulae: ♂♂ (0,0,0; 0,0,0; 1/3–1/2,0,0), ♀♀ (1/2,0,0; 1/2–3/4,0–1/2,0–1/2; 3/4–1,1/3–1/2,1/3–1/2). Aedeagus variable but always with paddle-shaped at the apex in dorsal view and strongly curved with sinuate apex in lateral view (Fig. <xref ref-type="fig" rid="F7">27</xref>). Sclerites of the internal sac of aedeagus with a long, curved flagellum that is somewhat widened before the apex in dorso-lateral view (Fig. <xref ref-type="fig" rid="F7">28</xref>); the phanera consist in two paired wings elongated and curved. The inflated endophallus is shown in Figure <xref ref-type="fig" rid="F7">29</xref> (see also <xref ref-type="bibr" rid="B83">Petitpierre and Anichtchenko 2018</xref>: fig. 3). Thirteen subspecies have been described (<xref ref-type="bibr" rid="B4">Bechynĕ 1945b</xref>, <xref ref-type="bibr" rid="B8">1948</xref>; <xref ref-type="bibr" rid="B72">Müller 1952</xref>), whose taxonomic status is very doubtful (<xref ref-type="bibr" rid="B70">Minelli and Vitorelli 1976</xref>; <xref ref-type="bibr" rid="B105">Warchałowski 2010</xref>).</p><fig id="F7" position="float" orientation="portrait"><object-id xmlns:xlink="http://www.w3.org/1999/xlink" content-type="doi" xlink:type="simple">10.3897/zookeys.986.57158.figures25-29</object-id><object-id xmlns:xlink="http://www.w3.org/1999/xlink" content-type="arpha" xlink:type="simple">00116B5F-8931-5094-997E-9409F891C9EE</object-id><label>Figures 25–29.</label><caption><p><italic><tp:taxon-name><tp:taxon-name-part taxon-name-part-type="genus" reg="Timarcha">Timarcha</tp:taxon-name-part> <tp:taxon-name-part taxon-name-part-type="species" reg="tenebricosa">tenebricosa</tp:taxon-name-part></tp:taxon-name></italic><bold>25</bold> male habitus from France, Poitiers <bold>26</bold> pronota of males of males of Crimea (<bold>a</bold>), Austria, Vienna (<bold>b</bold>), France, Paimport (<bold>c</bold>) and France, Poitiers (<bold>d</bold>) <bold>27</bold> aedeagi from France, Alps Maritimes, Caussols in dorsal (<bold>a</bold>) and side (<bold>b</bold>) view, France, Normandie, Bréal in dorsal (<bold>c</bold>) and side (<bold>d</bold>) view, Crimea in dorsal (<bold>e</bold>) and side (<bold>f</bold>) view <bold>28</bold> sclerite of the endophallus from England, Launceston in dorsolateral view (taken from <xref ref-type="bibr" rid="B19">Daccordi et al. 2020</xref>) <bold>29</bold> Everted endophallus from France, Paimport in dorsal (<bold>a</bold>) and side view (<bold>b</bold>). Scale bars: 1 mm (<bold>27</bold>), 0.5 mm (<bold>28</bold>).</p></caption><graphic xmlns:xlink="http://www.w3.org/1999/xlink" xlink:href="zookeys-986-055-g007.jpg" position="float" orientation="portrait" xlink:type="simple" id="oo_471903.jpg"><uri content-type="original_file" xlink:type="simple">https://binary.pensoft.net/fig/471903</uri></graphic></fig></tp:treatment-sec><tp:treatment-sec sec-type="distribution" id="SECID0ET3AI"><title>Distribution.</title><p>Most of Europe, from northern Spain to Great Britain and Ireland, eastwards to Georgia, Azerbaijan, and Asiatic Turkey; not recorded in Scandinavia (<xref ref-type="bibr" rid="B35">Gómez-Zurita and Kippenberg 2010</xref>).</p></tp:treatment-sec><tp:treatment-sec sec-type="host" id="SECID0E43AI"><title>Host plants.</title><p>On <tp:taxon-name><tp:taxon-name-part taxon-name-part-type="family">Rubiaceae</tp:taxon-name-part></tp:taxon-name>: <italic><tp:taxon-name><tp:taxon-name-part taxon-name-part-type="genus" reg="Asperula">Asperula</tp:taxon-name-part> <tp:taxon-name-part taxon-name-part-type="species" reg="cynanchica">cynanchica</tp:taxon-name-part></tp:taxon-name></italic> L., <italic><tp:taxon-name><tp:taxon-name-part taxon-name-part-type="genus" reg="Cruciata">Cruciata</tp:taxon-name-part> <tp:taxon-name-part taxon-name-part-type="species" reg="laevipes">laevipes</tp:taxon-name-part></tp:taxon-name></italic> Opiz, <italic><tp:taxon-name><tp:taxon-name-part taxon-name-part-type="genus" reg="Galium">Galium</tp:taxon-name-part> <tp:taxon-name-part taxon-name-part-type="species" reg="aparine">aparine</tp:taxon-name-part></tp:taxon-name></italic> L., <italic><tp:taxon-name><tp:taxon-name-part taxon-name-part-type="genus" reg="Galium">G.</tp:taxon-name-part> <tp:taxon-name-part taxon-name-part-type="species" reg="mollugo">mollugo</tp:taxon-name-part></tp:taxon-name></italic> L., <italic><tp:taxon-name><tp:taxon-name-part taxon-name-part-type="genus" reg="Galium">G.</tp:taxon-name-part> <tp:taxon-name-part taxon-name-part-type="species" reg="parisiense">parisiense</tp:taxon-name-part></tp:taxon-name></italic> (L.), <italic><tp:taxon-name><tp:taxon-name-part taxon-name-part-type="genus" reg="Galium">G.</tp:taxon-name-part> <tp:taxon-name-part taxon-name-part-type="species" reg="verum">verum</tp:taxon-name-part></tp:taxon-name></italic> L., <italic><tp:taxon-name><tp:taxon-name-part taxon-name-part-type="genus" reg="Rubia">Rubia</tp:taxon-name-part> <tp:taxon-name-part taxon-name-part-type="species" reg="peregrina">peregrina</tp:taxon-name-part></tp:taxon-name></italic> L. (<xref ref-type="bibr" rid="B52">Jolivet and Petitpierre 1973</xref>; <xref ref-type="bibr" rid="B109">Winkelman and Debreuil 2008</xref>).</p></tp:treatment-sec><ref-list><ref id="B19"><mixed-citation xmlns:xlink="http://www.w3.org/1999/xlink" xlink:type="simple"><person-group><name name-style="western"><surname>Daccordi</surname><given-names>M</given-names></name><name name-style="western"><surname>Bollino</surname><given-names>M</given-names></name><name name-style="western"><surname>Vela</surname><given-names>JM</given-names></name></person-group> (<year>2020</year>) <article-title>Some techniques for the study of useful characters in the taxonomy of the genus <italic><tp:taxon-name><tp:taxon-name-part taxon-name-part-type="genus">Timarcha</tp:taxon-name-part></tp:taxon-name></italic> Samouelle, 1819 (<tp:taxon-name><tp:taxon-name-part taxon-name-part-type="order">Coleoptera</tp:taxon-name-part></tp:taxon-name>, <tp:taxon-name><tp:taxon-name-part taxon-name-part-type="family">Chrysomelidae</tp:taxon-name-part></tp:taxon-name>).</article-title><source>European Journal of Taxonomy</source><volume>630</volume>: <fpage>1</fpage>–<lpage>14</lpage>. <ext-link xlink:type="simple" ext-link-type="doi" xlink:href="10.5852/ejt.2020.630">https://doi.org/10.5852/ejt.2020.630</ext-link></mixed-citation></ref><ref id="B64"><mixed-citation xmlns:xlink="http://www.w3.org/1999/xlink" xlink:type="simple"><person-group><name name-style="western"><surname>Linnaeus</surname><given-names>C</given-names></name></person-group> (<year>1767</year>) Systema Naturae per regna tria naturae, secundum classes, ordines, genera, species, cum characteribus diferentiis, synonymis, locis. Editio duodecima, reformata. Tomus I, Pars II. Laurentii Salvii, Holmiae, [2] + 533–1327 + [37] pp. <ext-link xlink:type="simple" ext-link-type="uri" xlink:href="https://www.biodiversitylibrary.org/page/57766250">https://www.biodiversitylibrary.org/page/57766250</ext-link></mixed-citation></ref><ref id="B10"><mixed-citation xmlns:xlink="http://www.w3.org/1999/xlink" xlink:type="simple"><person-group><name name-style="western"><surname>Berkenhout</surname><given-names>J</given-names></name></person-group> (<year>1769</year>) <source>Outlines of the Natural History of Great Britain and Ireland (Vol. I).</source><publisher-name>Elmsly</publisher-name>, <publisher-loc>London</publisher-loc>, <size units="page">233 pp</size>. <ext-link xlink:type="simple" ext-link-type="uri" xlink:href="https://www.biodiversitylibrary.org/page/25813764">https://www.biodiversitylibrary.org/page/25813764</ext-link></mixed-citation></ref><ref id="B62"><mixed-citation xmlns:xlink="http://www.w3.org/1999/xlink" xlink:type="simple"><person-group><name name-style="western"><surname>Linnaeus</surname><given-names>C</given-names></name></person-group> (<year>1758</year>) <source>Systema Naturae per Regna Tria Naturae, Secundum Clases, Ordines, Genera, Species, cum Characteribus, Differentiis, Synonymies, Locis. Tomus I. Editio decima, reformata.</source><publisher-name>Impensis Direct</publisher-name>, <publisher-loc>Laurentii Salvii, Holmiae</publisher-loc>, <size units="page">824 pp</size>. <ext-link xlink:type="simple" ext-link-type="uri" xlink:href="https://www.biodiversitylibrary.org/page/726886">https://www.biodiversitylibrary.org/page/726886</ext-link></mixed-citation></ref><ref id="B95"><mixed-citation xmlns:xlink="http://www.w3.org/1999/xlink" xlink:type="simple"><person-group><name name-style="western"><surname>Stephens</surname><given-names>JF</given-names></name></person-group> (<year>1829</year>) <source>A Systematic Catalogue of British insects: being an attempt to arrange all the hitherto discovered indigenous insects in accordance with their natural affinities, containing also the references to every English writer on entomology and to the principal foreign authors, with all the published British genera to the present time. Part I.</source><publisher-name>Baldwin &amp; Cradock</publisher-name>, <publisher-loc>London</publisher-loc>, <size units="page">416 pp</size>. <ext-link xlink:type="simple" ext-link-type="uri" xlink:href="https://www.biodiversitylibrary.org/page/9484543">https://www.biodiversitylibrary.org/page/9484543</ext-link></mixed-citation></ref><ref id="B24"><mixed-citation xmlns:xlink="http://www.w3.org/1999/xlink" xlink:type="simple"><person-group><name name-style="western"><surname>Fabricius</surname><given-names>JC</given-names></name></person-group> (<year>1775</year>) <source>Systema entomologiae sistens insectorum classes, ordines, genera, species, adiectis synonymis, locis, descriptionibus, observationibus.</source><publisher-name>Libraria Kortii</publisher-name>, <publisher-loc>Flensburgi et Lipsiae</publisher-loc>, <size units="page">832 pp</size>. <ext-link xlink:type="simple" ext-link-type="uri" xlink:href="https://www.biodiversitylibrary.org/page/25551417">https://www.biodiversitylibrary.org/page/25551417</ext-link></mixed-citation></ref><ref id="B96"><mixed-citation xmlns:xlink="http://www.w3.org/1999/xlink" xlink:type="simple"><person-group><name name-style="western"><surname>Stephens</surname><given-names>JF</given-names></name></person-group> (<year>1831</year>) <source>Illustrations of British Entomology; or, a synopsis of indigenous insects: containing their generic and specific distinctions; with an account of their metamorphoses, times of appearance, localities, food, and economy, as far as practicable. <tp:taxon-name><tp:taxon-name-part taxon-name-part-type="clade">Mandibulata</tp:taxon-name-part></tp:taxon-name>. Volume IV.</source><publisher-name>London</publisher-name>, <publisher-loc>Baldwin &amp; Cradock</publisher-loc>, <size units="page">366 pp</size>. <ext-link xlink:type="simple" ext-link-type="uri" xlink:href="https://www.biodiversitylibrary.org/page/9188710">https://www.biodiversitylibrary.org/page/9188710</ext-link></mixed-citation></ref><ref id="B25"><mixed-citation xmlns:xlink="http://www.w3.org/1999/xlink" xlink:type="simple"><person-group><name name-style="western"><surname>Fabricius</surname><given-names>JC</given-names></name></person-group> (<year>1781</year>) <source>Species Insectorum, Exhibentes Eorum Differentias Specificas, Synonyma Auctorum, Loca Natalia, Metamorphosin, Adiectis Observationibus, Descriptionibus. Tom I.</source><publisher-name>Carolus Ernest Bohnii</publisher-name>, <publisher-loc>Hamburgi et Kilonii</publisher-loc>, <size units="page">552 pp</size>. <ext-link xlink:type="simple" ext-link-type="uri" xlink:href="https://www.biodiversitylibrary.org/page/25550325">https://www.biodiversitylibrary.org/page/25550325</ext-link></mixed-citation></ref><ref id="B29"><mixed-citation xmlns:xlink="http://www.w3.org/1999/xlink" xlink:type="simple"><person-group><name name-style="western"><surname>Gmelin</surname><given-names>JF</given-names></name></person-group> (<year>1790</year>) Caroli a Linné. Systema Naturae per Regna Tria Naturae, Secundum Classes, Ordines, Genera, Species, cum Characteribus Differentiis, Synonymis, Locis. Editio decimal tertia, aucta, reformata. Tom I. Pars IV. Classis V. <tp:taxon-name><tp:taxon-name-part taxon-name-part-type="class">Insecta</tp:taxon-name-part></tp:taxon-name>. Georg Enanuel Beer, Lipsiae, 1517–2224. <ext-link xlink:type="simple" ext-link-type="uri" xlink:href="https://www.biodiversitylibrary.org/page/25751252">https://www.biodiversitylibrary.org/page/25751252</ext-link></mixed-citation></ref><ref id="B74"><mixed-citation xmlns:xlink="http://www.w3.org/1999/xlink" xlink:type="simple"><person-group><name name-style="western"><surname>Olivier</surname><given-names>GA</given-names></name></person-group> (<year>1791</year>) <source>Encyclopédie méthodique. Histoire naturelle. Insectes. Tome cinquième.</source><publisher-name>Panckoucke</publisher-name>, <publisher-loc>Paris</publisher-loc>, <size units="page">793 pp</size>. <ext-link xlink:type="simple" ext-link-type="uri" xlink:href="https://www.biodiversitylibrary.org/page/7520012">https://www.biodiversitylibrary.org/page/7520012</ext-link></mixed-citation></ref><ref id="B88"><mixed-citation xmlns:xlink="http://www.w3.org/1999/xlink" xlink:type="simple"><person-group><name name-style="western"><surname>Rossi</surname><given-names>P</given-names></name></person-group> (<year>1790</year>) <source>Fauna Etrusca sistens insecta quae in provinciis Florentina et Pisana praesertim collegit. Tomus primus.</source><publisher-name>Typis Thomae Masi &amp; Sociorum</publisher-name>, <publisher-loc>Liburni</publisher-loc>, <size units="page">272 pp</size>. [10 pls.] <ext-link xlink:type="simple" ext-link-type="uri" xlink:href="https://www.biodiversitylibrary.org/page/15596977">https://www.biodiversitylibrary.org/page/15596977</ext-link></mixed-citation></ref><ref id="B38"><mixed-citation xmlns:xlink="http://www.w3.org/1999/xlink" xlink:type="simple"><person-group><name name-style="western"><surname>Herbst</surname><given-names>JFW</given-names></name></person-group> (<year>1794</year>) <article-title>Catalogue critique des insectes du Cabinet de M. Herbst.</article-title> In: <person-group><name name-style="western"><surname>Fuessly</surname><given-names>JG</given-names></name></person-group> (<role>Ed.</role>) <issue-title>Archiv Insektengeschichte.</issue-title><source>Steiner, Zürich</source>, <fpage>65</fpage>–<lpage>175</lpage>. [52 pl.]</mixed-citation></ref><ref id="B26"><mixed-citation xmlns:xlink="http://www.w3.org/1999/xlink" xlink:type="simple"><person-group><name name-style="western"><surname>Fabricius</surname><given-names>JC</given-names></name></person-group> (<year>1801</year>) <source>Systema Eleutheratorum Secundum Ordines, Genera, Species, Adiectis Synonymis, Locis, Observationibus, Descriptionibus. Tomus I.</source><publisher-name>Bibliopolii Academici Novi</publisher-name>, <publisher-loc>Kiliae</publisher-loc>, <size units="page">506 pp</size>.</mixed-citation></ref><ref id="B76"><mixed-citation xmlns:xlink="http://www.w3.org/1999/xlink" xlink:type="simple"><person-group><name name-style="western"><surname>Panzer</surname><given-names>GWF</given-names></name></person-group> (<year>1797</year>) <source>Faunae Insectorum Germanicae initiae oder Deutschlands Insekten. Heft 44.</source><publisher-name>Felssecker</publisher-name>, <publisher-loc>Norimbergae</publisher-loc>, <size units="page">24 pp</size>. [24 pls.] <ext-link xlink:type="simple" ext-link-type="uri" xlink:href="https://www.biodiversitylibrary.org/page/14927212">https://www.biodiversitylibrary.org/page/14927212</ext-link></mixed-citation></ref><ref id="B43"><mixed-citation xmlns:xlink="http://www.w3.org/1999/xlink" xlink:type="simple"><person-group><name name-style="western"><surname>Illiger</surname><given-names>K</given-names></name></person-group> (<year>1802</year>) <article-title>Zusätze, Berichtigungen und Bemerkungen zu Fabricii Systema Eleutheratorum. Tomus I.</article-title><source>Magazin für Insektenkunde</source><volume>1</volume>(<issue>3–4</issue>): <fpage>306</fpage>–<lpage>425</lpage>.</mixed-citation></ref><ref id="B60"><mixed-citation xmlns:xlink="http://www.w3.org/1999/xlink" xlink:type="simple"><person-group><name name-style="western"><surname>Latreille</surname><given-names>PA</given-names></name></person-group> (<year>1804</year>) <source>Histoire naturelle, générale et particulière des crustacés et des insects. Ouvrage faisant suite à l’histoire générale et particulière, compose par Leclerc de Buffon, et rédigée par C. S. Sonnini, member de plusieurs societies savants. Tome onzième. F.</source><publisher-name>Dufart</publisher-name>, <publisher-loc>Paris</publisher-loc>, <size units="page">422 pp</size>. <ext-link xlink:type="simple" ext-link-type="uri" xlink:href="https://www.biodiversitylibrary.org/page/24880545">https://www.biodiversitylibrary.org/page/24880545</ext-link></mixed-citation></ref><ref id="B75"><mixed-citation xmlns:xlink="http://www.w3.org/1999/xlink" xlink:type="simple"><person-group><name name-style="western"><surname>Olivier</surname><given-names>GA</given-names></name></person-group> (<year>1807</year>) <source>Entomologie, ou histoire naturelle des insectes, avec leurs caractères génériques et spécifiques, leur description, leur synonymie et leur figure enluminée. Coléoptères. Tome cinquième.</source><publisher-name>Desray</publisher-name>, <publisher-loc>Paris</publisher-loc>, <size units="page">612 pp</size>. <ext-link xlink:type="simple" ext-link-type="uri" xlink:href="https://www.biodiversitylibrary.org/page/33604275">https://www.biodiversitylibrary.org/page/33604275</ext-link></mixed-citation></ref><ref id="B11"><mixed-citation xmlns:xlink="http://www.w3.org/1999/xlink" xlink:type="simple"><person-group><name name-style="western"><surname>Berkenhout</surname><given-names>J</given-names></name></person-group> (<year>1795</year>) <source>Synopsis of the Natural History of Great Britain and Ireland (Vol. I). Third edition. Fort.</source><publisher-name>Cadell</publisher-name>, <publisher-loc>London</publisher-loc>, <size units="page">334 pp</size>.</mixed-citation></ref><ref id="B89"><mixed-citation xmlns:xlink="http://www.w3.org/1999/xlink" xlink:type="simple"><person-group><name name-style="western"><surname>Samouelle</surname><given-names>G</given-names></name></person-group> (<year>1819</year>) <source>The Entomologist’s Useful Compendium; or an introduction to the knowledge of British insects, comprising the best means of obtaining and preserving them, and a description of the apparatus generally used; together with the genera of Linné, and the modern method of arranging the classes <tp:taxon-name><tp:taxon-name-part taxon-name-part-type="subphylum">Crustacea</tp:taxon-name-part></tp:taxon-name>, <tp:taxon-name><tp:taxon-name-part taxon-name-part-type="subphylum">Myriapoda</tp:taxon-name-part></tp:taxon-name>, spiders, mites and insects, from their affinities and structure, according to the views of Dr. Leach. Also an explanation of the terms used in entomology; a calendar of the times of appearance and usual situations of near 3,000 species of British insects; with instructions for collecting and fitting up objects for the microscope. Illustrated with twelve plates.</source><publisher-name>Thomas Boys</publisher-name>, <publisher-loc>London</publisher-loc>, <size units="page">496 pp</size>. [12 pls.] <ext-link xlink:type="simple" ext-link-type="uri" xlink:href="https://www.biodiversitylibrary.org/page/5878579">https://www.biodiversitylibrary.org/page/5878579</ext-link></mixed-citation></ref><ref id="B39"><mixed-citation xmlns:xlink="http://www.w3.org/1999/xlink" xlink:type="simple"><person-group><name name-style="western"><surname>Herrich-Schäffer</surname><given-names>GAW</given-names></name></person-group> (<year>1838</year>) <source>Die Fortsetzung von Panzer Faunae insectorum Germaniae initia. Heft 156.</source><publisher-name>Manz</publisher-name>, <publisher-loc>Regensburg</publisher-loc>, <size units="page">24 pp</size>. [+ pls.]</mixed-citation></ref><ref id="B28"><mixed-citation xmlns:xlink="http://www.w3.org/1999/xlink" xlink:type="simple"><person-group><name name-style="western"><surname>Fairmaire</surname><given-names>L</given-names></name><name name-style="western"><surname>Allard</surname><given-names>L</given-names></name></person-group> (<year>1873</year>) <article-title>Révision du genre <italic><tp:taxon-name><tp:taxon-name-part taxon-name-part-type="genus">Timarcha</tp:taxon-name-part></tp:taxon-name></italic>.</article-title><source>Annales de la Société Entomologique de France</source><volume>5</volume>(<issue>3</issue>): <fpage>143</fpage>–<lpage>202</lpage>.</mixed-citation></ref><ref id="B107"><mixed-citation xmlns:xlink="http://www.w3.org/1999/xlink" xlink:type="simple"><person-group><name name-style="western"><surname>Weise</surname><given-names>J</given-names></name></person-group> (<year>1882</year>) <tp:taxon-name><tp:taxon-name-part taxon-name-part-type="family">Chrysomelidae</tp:taxon-name-part></tp:taxon-name>. Lieferung 2. Naturgeschichte der Insecten Deutschlands. Erste Abteilung <tp:taxon-name><tp:taxon-name-part taxon-name-part-type="order">Coleoptera</tp:taxon-name-part></tp:taxon-name>. Sechster Band. Verlags, Berlin, 193–368.</mixed-citation></ref><ref id="B108"><mixed-citation xmlns:xlink="http://www.w3.org/1999/xlink" xlink:type="simple"><person-group><name name-style="western"><surname>Weise</surname><given-names>J</given-names></name></person-group> (<year>1916</year>) <source><tp:taxon-name><tp:taxon-name-part taxon-name-part-type="family">Chrysomelidae</tp:taxon-name-part></tp:taxon-name><tp:taxon-name><tp:taxon-name-part taxon-name-part-type="subfamily">Chrysomelinae</tp:taxon-name-part></tp:taxon-name>, pars 69. In: Schenkling S (Ed.) Coleopterorum Catalogus. W.</source><publisher-name>Junk</publisher-name>, <publisher-loc>Berlin</publisher-loc>, <size units="page">255 pp</size>.</mixed-citation></ref><ref id="B68"><mixed-citation xmlns:xlink="http://www.w3.org/1999/xlink" xlink:type="simple"><person-group><name name-style="western"><surname>Marseul</surname><given-names>SA</given-names></name></person-group> (<year>1883</year>) <article-title>Monographie des chrysomélides de l’Ancien-Monde.</article-title><source>L’Abeille, Journal d’Entomologie</source><volume>21</volume>: <fpage>1</fpage>–<lpage>108</lpage>.</mixed-citation></ref><ref id="B27"><mixed-citation xmlns:xlink="http://www.w3.org/1999/xlink" xlink:type="simple"><person-group><name name-style="western"><surname>Fairmaire</surname><given-names>L</given-names></name></person-group> (<year>1884</year>) <article-title>Liste complémentaire des espéces du genre <italic><tp:taxon-name><tp:taxon-name-part taxon-name-part-type="genus">Timarcha</tp:taxon-name-part></tp:taxon-name></italic>.</article-title><source>Anales de la Real Sociedad Española de Historia Natural</source><volume>13</volume>: <fpage>75</fpage>–<lpage>112</lpage>.</mixed-citation></ref><ref id="B87"><mixed-citation xmlns:xlink="http://www.w3.org/1999/xlink" xlink:type="simple"><person-group><name name-style="western"><surname>Reitter</surname><given-names>E</given-names></name></person-group> (<year>1913</year>) <source>Fauna Germanica. Die Käfer des Deutschen Reiches. Nach der analytischen Methode bearbeitet. IV. Band [1912]. K.G.</source><publisher-name>Lutz’ Verlag</publisher-name>, <publisher-loc>Stuttgart</publisher-loc>, <size units="page">236 pp</size>. [pls 129–152.]</mixed-citation></ref><ref id="B4"><mixed-citation xmlns:xlink="http://www.w3.org/1999/xlink" xlink:type="simple"><person-group><name name-style="western"><surname>Bechynĕ</surname><given-names>J</given-names></name></person-group> (<year>1945b</year>) <article-title>De specibus generis <italic><tp:taxon-name><tp:taxon-name-part taxon-name-part-type="genus">Timarcha</tp:taxon-name-part></tp:taxon-name></italic> Latr. sectionis <italic><tp:taxon-name><tp:taxon-name-part taxon-name-part-type="genus">T.</tp:taxon-name-part> <tp:taxon-name-part taxon-name-part-type="species">tenebricosa</tp:taxon-name-part></tp:taxon-name></italic> F. (Col. Phytoph. <tp:taxon-name><tp:taxon-name-part taxon-name-part-type="family">Chrysomelidae</tp:taxon-name-part></tp:taxon-name>).</article-title><source>Entomologicke Listy</source><volume>8</volume>: <fpage>5</fpage>–<lpage>10</lpage>.</mixed-citation></ref><ref id="B7"><mixed-citation xmlns:xlink="http://www.w3.org/1999/xlink" xlink:type="simple"><person-group><name name-style="western"><surname>Bechynĕ</surname><given-names>J</given-names></name></person-group> (<year>1947b</year>) <article-title>Notulae ad cognitionem specierum generis <italic><tp:taxon-name><tp:taxon-name-part taxon-name-part-type="genus">Timarcha</tp:taxon-name-part></tp:taxon-name></italic> Latr. XL (Col. <tp:taxon-name><tp:taxon-name-part taxon-name-part-type="clade">Phytophaga</tp:taxon-name-part></tp:taxon-name>, <tp:taxon-name><tp:taxon-name-part taxon-name-part-type="family">Chrysomelidae</tp:taxon-name-part></tp:taxon-name>).</article-title><source>Časopis Československé Společnosti Entomologické</source><volume>44</volume>(<issue>1–2</issue>): <fpage>3</fpage>–<lpage>9</lpage>.</mixed-citation></ref><ref id="B72"><mixed-citation xmlns:xlink="http://www.w3.org/1999/xlink" xlink:type="simple"><person-group><name name-style="western"><surname>Müller</surname><given-names>G</given-names></name></person-group> (<year>1952</year>) I coleotteri della Venezia Giulia. Catalogo ragionato con tabelle dichotomiche per la classificazione delle specie della regione adriatica orientale, del Veneto e della pianura padana. Volume II: <tp:taxon-name><tp:taxon-name-part taxon-name-part-type="order">Coleoptera</tp:taxon-name-part></tp:taxon-name><tp:taxon-name><tp:taxon-name-part taxon-name-part-type="clade">Phytophaga</tp:taxon-name-part></tp:taxon-name> (<tp:taxon-name><tp:taxon-name-part taxon-name-part-type="family">Cerambycidae</tp:taxon-name-part></tp:taxon-name>, <tp:taxon-name><tp:taxon-name-part taxon-name-part-type="family">Chrysomelidae</tp:taxon-name-part></tp:taxon-name>, <tp:taxon-name><tp:taxon-name-part taxon-name-part-type="family">Bruchidae</tp:taxon-name-part></tp:taxon-name>). Centro Sperimentale Agrario e Forestale, Trieste, 685 + [1] pp.</mixed-citation></ref><ref id="B44"><mixed-citation xmlns:xlink="http://www.w3.org/1999/xlink" xlink:type="simple"><person-group><name name-style="western"><surname>Jeanne</surname><given-names>C</given-names></name></person-group> (<year>1967</year>) Révision des espèces françaises du genre <italic><tp:taxon-name><tp:taxon-name-part taxon-name-part-type="genus">Timarcha</tp:taxon-name-part></tp:taxon-name></italic> Latr. (<tp:taxon-name><tp:taxon-name-part taxon-name-part-type="order">Coleoptera</tp:taxon-name-part></tp:taxon-name><tp:taxon-name><tp:taxon-name-part taxon-name-part-type="family">Chrysomelidae</tp:taxon-name-part></tp:taxon-name>). Actes de la Société Linnéenne de Bourdeaux, Sèrie A [1965] 102(7): 1–25.</mixed-citation></ref><ref id="B71"><mixed-citation xmlns:xlink="http://www.w3.org/1999/xlink" xlink:type="simple"><person-group><name name-style="western"><surname>Mohr</surname><given-names>KH</given-names></name></person-group> (<year>1966</year>) <article-title>Familie <tp:taxon-name><tp:taxon-name-part taxon-name-part-type="family">Chrysomelidae</tp:taxon-name-part></tp:taxon-name>.</article-title> In: <person-group><name name-style="western"><surname>Freude</surname><given-names>H</given-names></name><name name-style="western"><surname>Harde</surname><given-names>KW</given-names></name><name name-style="western"><surname>Lohse</surname><given-names>GA</given-names></name></person-group> (<role>Eds</role>) <issue-title>Die Käfer Mitteleuropas.</issue-title><source>Band 9. <tp:taxon-name>Cerambycidae</tp:taxon-name>, <tp:taxon-name><tp:taxon-name-part taxon-name-part-type="family">Chrysomelidae</tp:taxon-name-part></tp:taxon-name>. Goecke &amp; Evers, Krefeld</source>, <fpage>95</fpage>–<lpage>280</lpage>.</mixed-citation></ref><ref id="B78"><mixed-citation xmlns:xlink="http://www.w3.org/1999/xlink" xlink:type="simple"><person-group><name name-style="western"><surname>Petitpierre</surname><given-names>E</given-names></name></person-group> (<year>1970</year>) <article-title>Variaciones morfológicas y de la genitalia en las <italic><tp:taxon-name><tp:taxon-name-part taxon-name-part-type="genus">Timarcha</tp:taxon-name-part></tp:taxon-name></italic> Lat. (Col. <tp:taxon-name><tp:taxon-name-part taxon-name-part-type="family">Chrysomelidae</tp:taxon-name-part></tp:taxon-name>).</article-title><source>Publicaciones del Instituto de Biología Aplicada</source><volume>48</volume>: <fpage>5</fpage>–<lpage>16</lpage>.</mixed-citation></ref><ref id="B100"><mixed-citation xmlns:xlink="http://www.w3.org/1999/xlink" xlink:type="simple"><person-group><name name-style="western"><surname>Tiberghien</surname><given-names>G</given-names></name></person-group> (<year>1971</year>) <article-title>Études systématiques sur les Chrysomélides du genre <italic><tp:taxon-name><tp:taxon-name-part taxon-name-part-type="genus">Timarcha</tp:taxon-name-part></tp:taxon-name></italic> (Col.). La variabilité des caractères externes et leur interprétation en systématique (1° partie).</article-title><source>Bulletin de la Société entomologique de France</source><volume>76</volume>: <fpage>185</fpage>–<lpage>192</lpage>.</mixed-citation></ref><ref id="B101"><mixed-citation xmlns:xlink="http://www.w3.org/1999/xlink" xlink:type="simple"><person-group><name name-style="western"><surname>Tiberghien</surname><given-names>G</given-names></name></person-group> (<year>2014</year>) <article-title><tp:taxon-name><tp:taxon-name-part taxon-name-part-type="family">Chrysomelidae</tp:taxon-name-part></tp:taxon-name>, Tribu <tp:taxon-name><tp:taxon-name-part taxon-name-part-type="tribe">Timarchini</tp:taxon-name-part></tp:taxon-name>.</article-title> In: <person-group><name name-style="western"><surname>Tronquet</surname><given-names>M</given-names></name></person-group> (<role>Ed.</role>) <issue-title>Catalogue des Coléoptères de France.</issue-title><source>Association Roussillonnaise d’Entomologie, Perpignan</source>, <fpage>600</fpage>–<lpage>601</lpage>.</mixed-citation></ref><ref id="B70"><mixed-citation xmlns:xlink="http://www.w3.org/1999/xlink" xlink:type="simple"><person-group><name name-style="western"><surname>Minelli</surname><given-names>A</given-names></name><name name-style="western"><surname>Vittorelli</surname><given-names>S</given-names></name></person-group> (<year>1976</year>) <article-title>Il rassenkreis <italic><tp:taxon-name><tp:taxon-name-part taxon-name-part-type="genus">Timarcha</tp:taxon-name-part> <tp:taxon-name-part taxon-name-part-type="species">tenebricosa</tp:taxon-name-part></tp:taxon-name></italic> (F.) (Col. <tp:taxon-name><tp:taxon-name-part taxon-name-part-type="family">Chrysomelidae</tp:taxon-name-part></tp:taxon-name>).</article-title><source>Bollettino del Museo Civico di Storia Naturale di Verona</source><volume>3</volume>: <fpage>1</fpage>–<lpage>33</lpage>.</mixed-citation></ref><ref id="B56"><mixed-citation xmlns:xlink="http://www.w3.org/1999/xlink" xlink:type="simple"><person-group><name name-style="western"><surname>Kippenberg</surname><given-names>H</given-names></name></person-group> (<year>1994</year>) <article-title>Familie <tp:taxon-name><tp:taxon-name-part taxon-name-part-type="family">Chrysomelidae</tp:taxon-name-part></tp:taxon-name> (ohne <tp:taxon-name><tp:taxon-name-part taxon-name-part-type="subfamily">Alticinae</tp:taxon-name-part></tp:taxon-name>).</article-title> In: <person-group><name name-style="western"><surname>Lohse</surname><given-names>GA</given-names></name><name name-style="western"><surname>Lucht</surname><given-names>WH</given-names></name></person-group> (<role>Eds</role>) <issue-title>Die Käfer Mitteleuropas, Band 14.</issue-title><source>Supplementband mit Katalogteil. Goecke und Evers, Krefeld</source>, <fpage>17</fpage>–<lpage>92</lpage>. [142.]</mixed-citation></ref><ref id="B67"><mixed-citation xmlns:xlink="http://www.w3.org/1999/xlink" xlink:type="simple"><person-group><name name-style="western"><surname>Lopatin</surname><given-names>IG</given-names></name><name name-style="western"><surname>Aleksandrovich</surname><given-names>OR</given-names></name><name name-style="western"><surname>Konstantinov</surname><given-names>AS</given-names></name></person-group> (<year>2004</year>) <source>Check list of leaf-beetles (<tp:taxon-name><tp:taxon-name-part taxon-name-part-type="order">Coleoptera</tp:taxon-name-part></tp:taxon-name>, <tp:taxon-name><tp:taxon-name-part taxon-name-part-type="family">Chrysomelidae</tp:taxon-name-part></tp:taxon-name>) of the Eastern Europe and Northern Asia.</source><publisher-name>Wydawnictwo Mantis</publisher-name>, <publisher-loc>Olsztyn</publisher-loc>, <size units="page">343 pp</size>.</mixed-citation></ref><ref id="B109"><mixed-citation xmlns:xlink="http://www.w3.org/1999/xlink" xlink:type="simple"><person-group><name name-style="western"><surname>Winkelman</surname><given-names>J</given-names></name><name name-style="western"><surname>Debreuil</surname><given-names>M</given-names></name></person-group> (<year>2008</year>) <source>Les <tp:taxon-name><tp:taxon-name-part taxon-name-part-type="subfamily">Chrysomelinae</tp:taxon-name-part></tp:taxon-name> de France (Col. <tp:taxon-name><tp:taxon-name-part taxon-name-part-type="family">Chrysomelidae</tp:taxon-name-part></tp:taxon-name>).</source><publisher-name>Association des Coléoptéristes Amateurs du Sud de la Fran ce</publisher-name>, <publisher-loc>Supplément Rutilans, Villelongue-dels-Monts</publisher-loc>, <size units="page">188 pp</size>.</mixed-citation></ref><ref id="B104"><mixed-citation xmlns:xlink="http://www.w3.org/1999/xlink" xlink:type="simple"><person-group><name name-style="western"><surname>Warchałowski</surname><given-names>A</given-names></name></person-group> (<year>2003</year>) <source><tp:taxon-name><tp:taxon-name-part taxon-name-part-type="family">Chrysomelidae</tp:taxon-name-part></tp:taxon-name>. The Leaf-beetles of Europe and the Mediterranean Area.</source><publisher-name>Natura optima dux Foundation</publisher-name>, <publisher-loc>Warszawa</publisher-loc>, <size units="page">600 pp</size>. [56 pls]</mixed-citation></ref><ref id="B105"><mixed-citation xmlns:xlink="http://www.w3.org/1999/xlink" xlink:type="simple"><person-group><name name-style="western"><surname>Warchałowski</surname><given-names>A</given-names></name></person-group> (<year>2010</year>) <source>The Palaearctic <tp:taxon-name><tp:taxon-name-part taxon-name-part-type="family">Chrysomelidae</tp:taxon-name-part></tp:taxon-name>. Identification Keys.</source><publisher-name>Natura Optima Dux Foundation</publisher-name>, <publisher-loc>Warszawa, 2 vols</publisher-loc>, <size units="page">1211 pp</size>.</mixed-citation></ref><ref id="B35"><mixed-citation xmlns:xlink="http://www.w3.org/1999/xlink" xlink:type="simple"><person-group><name name-style="western"><surname>Gómez-Zurita</surname><given-names>J</given-names></name><name name-style="western"><surname>Kippenberg</surname><given-names>H</given-names></name></person-group> (<year>2010</year>) <article-title><tp:taxon-name><tp:taxon-name-part taxon-name-part-type="subfamily">Chrysomelinae</tp:taxon-name-part></tp:taxon-name>, tribe <tp:taxon-name><tp:taxon-name-part taxon-name-part-type="tribe">Timarchini</tp:taxon-name-part></tp:taxon-name>.</article-title> In: <person-group><name name-style="western"><surname>Löbl</surname><given-names>I</given-names></name><name name-style="western"><surname>Smetana</surname><given-names>A</given-names></name></person-group> (<role>Eds</role>) <issue-title>Catalogue of Palaearctic Coleoptera: Chrysomeloidea (Vol.</issue-title><source>6). Apollo Books, Stenstrup</source>, <fpage>437</fpage>–<lpage>443</lpage>.</mixed-citation></ref><ref id="B83"><mixed-citation xmlns:xlink="http://www.w3.org/1999/xlink" xlink:type="simple"><person-group><name name-style="western"><surname>Petitpierre</surname><given-names>E</given-names></name><name name-style="western"><surname>Anichtchenko</surname><given-names>A</given-names></name></person-group> (<year>2018</year>) <article-title>Endophallus structure: a promising tool for cryptic species identification in <italic><tp:taxon-name><tp:taxon-name-part taxon-name-part-type="genus">Timarcha</tp:taxon-name-part></tp:taxon-name></italic> Samouelle, 1819 (<tp:taxon-name><tp:taxon-name-part taxon-name-part-type="order">Coleoptera</tp:taxon-name-part></tp:taxon-name>: <tp:taxon-name><tp:taxon-name-part taxon-name-part-type="family">Chrysomelidae</tp:taxon-name-part></tp:taxon-name>: <tp:taxon-name><tp:taxon-name-part taxon-name-part-type="subfamily">Chrysomelinae</tp:taxon-name-part></tp:taxon-name>).</article-title><source>Zootaxa</source><volume>4446</volume>(<issue>3</issue>): <fpage>361</fpage>–<lpage>383</lpage>. <ext-link xlink:type="simple" ext-link-type="doi" xlink:href="10.11646/zootaxa.4446.3.4">https://doi.org/10.11646/zootaxa.4446.3.4</ext-link></mixed-citation></ref><ref id="B82"><mixed-citation xmlns:xlink="http://www.w3.org/1999/xlink" xlink:type="simple"><person-group><name name-style="western"><surname>Petitpierre</surname><given-names>E</given-names></name></person-group> (<year>2019</year>) <source><tp:taxon-name><tp:taxon-name-part taxon-name-part-type="order">Coleoptera</tp:taxon-name-part></tp:taxon-name><tp:taxon-name><tp:taxon-name-part taxon-name-part-type="family">Chrysomelidae</tp:taxon-name-part></tp:taxon-name> II. Fauna Ibérica (Vol. 46).</source><publisher-name>CSIC</publisher-name>, <publisher-loc>Madrid</publisher-loc>, <size units="page">596 pp</size>.</mixed-citation></ref><ref id="B61"><mixed-citation xmlns:xlink="http://www.w3.org/1999/xlink" xlink:type="simple"><person-group><name name-style="western"><surname>Latreille</surname><given-names>PA</given-names></name></person-group> (<year>1829</year>) <source>Suite et fin des insectes. In: Cuvier G (Ed.) Le Règne Animal Distribué D’après son Organisation, Pour Servir de Base à L’histoire Naturelle des Animaux et D’introduction à L’anatomie Comparée. Nouvelle édition, revue et augmentée. Tome V.</source><publisher-name>Déterville</publisher-name>, <publisher-loc>Paris</publisher-loc>, <size units="page">556 pp</size>.</mixed-citation></ref><ref id="B97"><mixed-citation xmlns:xlink="http://www.w3.org/1999/xlink" xlink:type="simple"><person-group><name name-style="western"><surname>Stephens</surname><given-names>JF</given-names></name></person-group> (<year>1839</year>) <source>A Manual of British <tp:taxon-name><tp:taxon-name-part taxon-name-part-type="order">Coleoptera</tp:taxon-name-part></tp:taxon-name>, or Beetles; containing a brief description of all the species of beetles hitherto ascertained to inhabit Great Britain and Ireland; together with a notice of their chief localities, times and places of appearances, etc.</source><publisher-name>Longman</publisher-name>, <publisher-loc>Orme, Brown, Green and Longmans, London</publisher-loc>, <size units="page">443 pp</size>. [12 pls.] <ext-link xlink:type="simple" ext-link-type="uri" xlink:href="https://www.biodiversitylibrary.org/page/39160555">https://www.biodiversitylibrary.org/page/39160555</ext-link></mixed-citation></ref><ref id="B21"><mixed-citation xmlns:xlink="http://www.w3.org/1999/xlink" xlink:type="simple"><person-group><name name-style="western"><surname>Dufour</surname><given-names>L</given-names></name></person-group> (<year>1843</year>) <article-title>Excursion entomologique dans les montagnes de la Vallée d’Ossau.</article-title><source>Bulletin de la Société des Sciences, Lettres et Arts de Pau</source><volume>3</volume>: <fpage>5</fpage>–<lpage>118</lpage>.</mixed-citation></ref><ref id="B59"><mixed-citation xmlns:xlink="http://www.w3.org/1999/xlink" xlink:type="simple"><person-group><name name-style="western"><surname>Küster</surname><given-names>HC</given-names></name></person-group> (<year>1847</year>) Die Käfer Europas, Nach der Natur beschrieben. Mit Beiträgen mehrerer Entomologen, 9 Heft. Bauer &amp; Raspe, Nürnberg, [2] + 100 sheets + 3 pls. <ext-link xlink:type="simple" ext-link-type="uri" xlink:href="https://www.biodiversitylibrary.org/page/49085041">https://www.biodiversitylibrary.org/page/49085041</ext-link></mixed-citation></ref><ref id="B65"><mixed-citation xmlns:xlink="http://www.w3.org/1999/xlink" xlink:type="simple"><person-group><name name-style="western"><surname>Little</surname><given-names>W</given-names></name></person-group> (<year>1838</year>) <article-title>Localities of Scottish <tp:taxon-name><tp:taxon-name-part taxon-name-part-type="order">Coleoptera</tp:taxon-name-part></tp:taxon-name>.</article-title><source>Magazine of Zoology and Botany</source><volume>2</volume>: <fpage>232</fpage>–<lpage>237</lpage>.</mixed-citation></ref><ref id="B92"><mixed-citation xmlns:xlink="http://www.w3.org/1999/xlink" xlink:type="simple"><person-group><name name-style="western"><surname>Shuckard</surname><given-names>WW</given-names></name><name name-style="western"><surname>Spry</surname><given-names>W</given-names></name></person-group> (<year>1861</year>) The British <tp:taxon-name><tp:taxon-name-part taxon-name-part-type="order">Coleoptera</tp:taxon-name-part></tp:taxon-name> Delineated, Consisting of Figures of All the Genera of British Beetles. Henry G. Bohn, London, xxx pp. [83 + 86 pl. + 8 suppl. pls.] <ext-link xlink:type="simple" ext-link-type="uri" xlink:href="https://www.biodiversitylibrary.org/page/39306862">https://www.biodiversitylibrary.org/page/39306862</ext-link></mixed-citation></ref><ref id="B93"><mixed-citation xmlns:xlink="http://www.w3.org/1999/xlink" xlink:type="simple"><person-group><name name-style="western"><surname>Steiner</surname><given-names>E</given-names></name></person-group> (<year>1864</year>) <article-title>Erster Nachtrag zu dem von Herrn Julius Müller in der Sitzung vom 10. December 1862 vorgelegten Verzeichnisse der bis jetzt in Mähren und Oesterreichisch-Schlesien aufgefundenen Coleopteren.</article-title><source>Verhandlungen des Naturforschenden Vereines in Brünn</source><volume>3</volume>: <fpage>203</fpage>–<lpage>208</lpage>.</mixed-citation></ref><ref id="B106"><mixed-citation xmlns:xlink="http://www.w3.org/1999/xlink" xlink:type="simple"><person-group><name name-style="western"><surname>Waterhouse</surname><given-names>GR</given-names></name></person-group> (<year>1864</year>) Notes on <tp:taxon-name><tp:taxon-name-part taxon-name-part-type="family">Chrysomelidae</tp:taxon-name-part></tp:taxon-name> in the Linnaean and Banksian collections. Transactions of the Entomological Society of London (3<sup>rd</sup> series) 1(1): 18–28.</mixed-citation></ref><ref id="B13"><mixed-citation xmlns:xlink="http://www.w3.org/1999/xlink" xlink:type="simple"><person-group><name name-style="western"><surname>Brunetti</surname><given-names>EA</given-names></name></person-group> (<year>1880</year>) <article-title>Tenacity of life in <italic><tp:taxon-name><tp:taxon-name-part taxon-name-part-type="genus">Timarcha</tp:taxon-name-part> <tp:taxon-name-part taxon-name-part-type="species">laevigata</tp:taxon-name-part></tp:taxon-name></italic>.</article-title><source>Entomologist’s Monthly Magazine</source><volume>16</volume>: <fpage>1</fpage>–<lpage>235</lpage>.</mixed-citation></ref><ref id="B18"><mixed-citation xmlns:xlink="http://www.w3.org/1999/xlink" xlink:type="simple"><person-group><name name-style="western"><surname>Cuní-Martorell</surname><given-names>M</given-names></name><name name-style="western"><surname>Martorell-Peña</surname><given-names>M</given-names></name></person-group> (<year>1876</year>) <source>Catálogo Metódico y Razonado de los Coleópteros Observados en Cataluña.</source><publisher-name>Gorchs</publisher-name>, <publisher-loc>Barcelona</publisher-loc>, <size units="page">360 pp</size>.</mixed-citation></ref><ref id="B16"><mixed-citation xmlns:xlink="http://www.w3.org/1999/xlink" xlink:type="simple"><person-group><name name-style="western"><surname>Cuní-Martorell</surname><given-names>M</given-names></name></person-group> (<year>1885</year>) <article-title>Excursión entomológica a varias localidades de la provincia de Gerona (Cataluña).</article-title><source>Anales de la Sociedad Española de Historia Natural</source><volume>14</volume>: <fpage>51</fpage>–<lpage>73</lpage>.</mixed-citation></ref><ref id="B17"><mixed-citation xmlns:xlink="http://www.w3.org/1999/xlink" xlink:type="simple"><person-group><name name-style="western"><surname>Cuní-Martorell</surname><given-names>M</given-names></name></person-group> (<year>1888</year>) <article-title>Insectos observados en los alrededores de Barcelona.</article-title><source>Anales de la Sociedad Española de Historia Natural</source><volume>17</volume>: <fpage>133</fpage>–<lpage>191</lpage>.</mixed-citation></ref><ref id="B1"><mixed-citation xmlns:xlink="http://www.w3.org/1999/xlink" xlink:type="simple"><person-group><name name-style="western"><surname>Apfelbeck</surname><given-names>V</given-names></name></person-group> (<year>1907</year>) Koleopterologische Ergebnisse der mit Subvention der Kaiserlichen Akademie der Wissenschaften in Wien im Frühjahr 1905 ausgeführten Forschungsreise nach Montenegro und Albanien. Sitzungsberichte der Kaiserlichen Akademie der Wissenschaften in Wien, Mathematisch-naturwissenschaftliche Classe (Abt. 1) 116(1): 493–506.</mixed-citation></ref><ref id="B103"><mixed-citation xmlns:xlink="http://www.w3.org/1999/xlink" xlink:type="simple"><person-group><name name-style="western"><surname>Vela</surname><given-names>JM</given-names></name><name name-style="western"><surname>Alonso-Zarazaga</surname><given-names>MA</given-names></name><name name-style="western"><surname>Daccordi</surname><given-names>M</given-names></name></person-group> (<year>2018</year>) <article-title>Case 3760 – <italic><tp:taxon-name><tp:taxon-name-part taxon-name-part-type="genus">Chrysomela</tp:taxon-name-part> <tp:taxon-name-part taxon-name-part-type="species">tenebricosa</tp:taxon-name-part></tp:taxon-name></italic> Fabricius, 1775 (currently <tp:taxon-name><tp:taxon-name-part taxon-name-part-type="genus">Timarcha</tp:taxon-name-part> <tp:taxon-name-part taxon-name-part-type="species">tenebricosa</tp:taxon-name-part></tp:taxon-name>; <tp:taxon-name><tp:taxon-name-part taxon-name-part-type="class">Insecta</tp:taxon-name-part></tp:taxon-name>, <tp:taxon-name><tp:taxon-name-part taxon-name-part-type="order">Coleoptera</tp:taxon-name-part></tp:taxon-name>, <tp:taxon-name><tp:taxon-name-part taxon-name-part-type="family">Chrysomelidae</tp:taxon-name-part></tp:taxon-name>): proposed precedence of the specific name over <italic><tp:taxon-name><tp:taxon-name-part taxon-name-part-type="genus">Tenebrio</tp:taxon-name-part> <tp:taxon-name-part taxon-name-part-type="species">laevigatus</tp:taxon-name-part></tp:taxon-name></italic> Linnaeus, 1767.</article-title><source>Bulletin of Zoological Nomenclature</source><volume>75</volume>: <fpage>146</fpage>–<lpage>151</lpage>. <ext-link xlink:type="simple" ext-link-type="doi" xlink:href="10.21805/bzn.v75.a031">https://doi.org/10.21805/bzn.v75.a031</ext-link></mixed-citation></ref><ref id="B66"><mixed-citation xmlns:xlink="http://www.w3.org/1999/xlink" xlink:type="simple"><person-group><name name-style="western"><surname>Löbl</surname><given-names>I</given-names></name><name name-style="western"><surname>Smetana</surname><given-names>A</given-names></name></person-group> (<year>2011</year>) <article-title>Errata for volume 6.</article-title> In: <person-group><name name-style="western"><surname>Löbl</surname><given-names>I</given-names></name><name name-style="western"><surname>Smetana</surname><given-names>A</given-names></name></person-group> (<role>Eds</role>) <issue-title>Catalogue of Palaearctic Coleoptera (Vol.</issue-title><source>7). Apollo Books, Stenstrup</source>, <fpage>35</fpage>–<lpage>63</lpage> [authorship of <italic><tp:taxon-name><tp:taxon-name-part taxon-name-part-type="genus">Timarcha</tp:taxon-name-part></tp:taxon-name></italic>, p. 50] <ext-link xlink:type="simple" ext-link-type="doi" xlink:href="10.1163/9789004260931_010">https://doi.org/10.1163/9789004260931_010</ext-link></mixed-citation></ref><ref id="B8"><mixed-citation xmlns:xlink="http://www.w3.org/1999/xlink" xlink:type="simple"><person-group><name name-style="western"><surname>Bechynĕ</surname><given-names>J</given-names></name></person-group> (<year>1948</year>) Contribution à la connaissance du genre <italic><tp:taxon-name><tp:taxon-name-part taxon-name-part-type="genus">Timarcha</tp:taxon-name-part></tp:taxon-name></italic> Latr. 12: études phylogénétiques et zoogéographiques (Col. <tp:taxon-name><tp:taxon-name-part taxon-name-part-type="clade">Phytophaga</tp:taxon-name-part></tp:taxon-name>, <tp:taxon-name><tp:taxon-name-part taxon-name-part-type="family">Chrysomelidae</tp:taxon-name-part></tp:taxon-name>). Sborník Národního Musea v Praze 4B(2): 1–62.</mixed-citation></ref><ref id="B52"><mixed-citation xmlns:xlink="http://www.w3.org/1999/xlink" xlink:type="simple"><person-group><name name-style="western"><surname>Jolivet</surname><given-names>P</given-names></name><name name-style="western"><surname>Petitpierre</surname><given-names>E</given-names></name></person-group> (<year>1973</year>) <article-title>Plantes-hôtes connues de <italic><tp:taxon-name><tp:taxon-name-part taxon-name-part-type="genus">Timarcha</tp:taxon-name-part></tp:taxon-name></italic> Latreille (Col. Chrys.). Quelques considérations sur les raisons possibles du trophisme sélectif.</article-title><source>Bulletin de la Societé Entomologique de France</source><volume>78</volume>(<issue>1–2</issue>): <fpage>9</fpage>–<lpage>25</lpage>.</mixed-citation></ref></ref-list></tp:taxon-treatment>
